# Supplementary material for: Benchmarking Algorithms for Gene Set Scoring of Single-cell ATAC-seq Data
Source: Genomics Proteomics Bioinformatics. 2024 Feb 9;22(2):qzae014. doi: 10.1093/gpbjnl/qzae014 (PMC11423854; doi:10.1093/gpbjnl/qzae014)
Supplement: qzae014_Supplementary_Data [file qzae014_supplementary_data.zip]

Archive with 5 entries (5 files):
- Figure S1.pptx
- Supplementary material captions.docx
- Table S1-done.xlsx
- Table S2-done.xlsx
- Table S3-done.xlsx
