# Supplementary material for: Benchmarking Algorithms for Gene Set Scoring of Single-cell ATAC-seq Data
Source: Genomics Proteomics Bioinformatics. 2024 Feb 9;22(2):qzae014. doi: 10.1093/gpbjnl/qzae014 (PMC11423854; doi:10.1093/gpbjnl/qzae014)
Supplement: qzae014_Supplementary_Data [file qzae014_supplementary_data.zip › Table S1-done.xlsx]

## Sheet: Table S1
Table S1 Size of gene set collections used in this study
Gene set collection from MSigDB	Gene sets (human)	Gene sets (mouse)
KEGG	186	292
TFT	1137	373
Reactome	1797	1396
GO:BP	7350	4373
GO:CC	1001	741
GO:MF	1645	1498
Note: MSigDB, the Molecular Signature Database; KEGG, Encyclopedia of Genes and Genomes; GO, Gene Ontology; GO:BP, GO biological process; GO:MF, GO molecular function; GO:CC, GO cellular component; TFT, Transcription Factor Target.
