# Supplementary material for: Benchmarking Algorithms for Gene Set Scoring of Single-cell ATAC-seq Data
Source: Genomics Proteomics Bioinformatics. 2024 Feb 9;22(2):qzae014. doi: 10.1093/gpbjnl/qzae014 (PMC11423854; doi:10.1093/gpbjnl/qzae014)
Supplement: qzae014_Supplementary_Data [file qzae014_supplementary_data.zip › Table S2-done.xlsx]

## Sheet: Table S2
Table S2 Detailed information of scATAC-seq and scRNA-seq datasets used in this study
Note: * The peak–cell matrix was calculated by SnapTools following the similar pipeline in the respective study, and peak–cell matrices of other dataset without * were downloaded directly from the National Center for Biotechnology Information. # The InSilico data originally contains 6 cell types, however, the raw data of two cell types (HL60 and K562) failed to be aligned by Bowtie 2. Therefore, …
Table S2A scATAC-seq datasets
Data	Identifier	Organism	Platform	Source/Reference	Cell types	Cells	Peaks	Fragment file availability
Leukemia*	GSE74310	Homo sapiens	Microfluidics (Fluidigm C1)	[45]	6	441	7602	Y
InSilico#	GSE65360	Homo sapiens	Microfluidics (Fluidigm C1)	[2]	4	508	13668	Y
GM12878HEK	GSM1647122	Homo sapiens	Cellular indexing	[3]	3	526	12938	N
GM12878HL	GSM1647123	Homo sapiens	Cellular indexing	[3]	3	597	10431	N
Forebrain	GSE100033	Mus musculus	Cellular indexing	[47]	8	2088	11285	Y
Hematopoiesis*	GSE96769	Homo sapiens	Microfluidics (Fluidigm C1)	[46]	12	2112	56932	Y
PBMC10K$	10xgenomics.com	Homo sapiens	10X Genomics	[8]	25	10412	108377	Y
SNAREmix	GSM3590937	Homo sapiens	SNARE-seq	[48]	4	1047	136772	N
Brain$	10xgenomics.com	Homo sapiens	10X Genomics	10xgenomics.com	8	2831	134030	Y
PBMC3K$	10xgenomics.com	Homo sapiens	10X Genomics	10xgenomics.com	25	2855	81186	Y
Table S2B scRNA-seq dataset
Data	Identifier	Organism	Platform	Source	Cell types	Cells	Genes
PBMC10K$	10xgenomics.com	Homo sapiens	10X Genomics	[8]	25	10412	36601
SNAREmix	GSM3590936	Homo sapiens	SNARE-seq	[48]	4	1047	18667
Brain$	10xgenomics.com	Homo sapiens	10X Genomics	10xgenomics.com	8	2831	36601
PBMC3K$	10xgenomics.com	Homo sapiens	10X Genomics	10xgenomics.com	25	2855	36601
Table S2C Dataset and cell type
Dataset	Cell type (# Cells)
Leukemia	Blast_SU070 (57), Blast_SU353 (81), LMPP_BM1077 (89), LSC_SU070 (76), LSC_SU353 (71), Monocyte_PB1022 (67)
InSilico	BJ (75), GM (283), H1ESC (75), TF1 (75)
GM12878HEK	GM12878 (275), HEK293T (232), Mixed (19)
GM12878HL	GM12878 (334), HL60 (226), Mixed (37)
Forebrain	AC (120), EX1 (190), EX2 (366), EX3 (519), IN1 (195), IN2 (320), MG (126), OC (252)
Hematopoiesis	CLP (106), CMP (548), GMP (239), GMP-A (72), GMP-B (59), GMP-C (80), HSC (380), LMPP (91), MEP (158), MPP (155), pDC (150), UNK (74)
PBMC10K	Main cell types: B (867), DC (240), Mono (3430), T (5386), NK (463), other (26). Sub-cell types: CD14 Mono (3051), CD16 Mono (385), CD4 Naïve (742), CD4 TCM (2134), CD4 TEM (14), CD4 Proliferating (4), CD8 Naïve (1398), CD8 TEM (603), CD8 TCM (125), cDC1 (6), cDC2 (125), gdT (95), HSPC (26), Intermediate B (388), MAIT (115), Memory B (107), Naïve B (352), NK (432), pDC (106), Plasmablast (18), Tr…
SNAREmix	BJ (325), GM12878 (138), H1 (381), K562 (203)
Brain3K	PC (346), iCN (385), OPC (211), Commited OPC (1326), Microglia (117), Meninges (25), Pericytes (2), Ast/Ependymal (419)
PBMC3K	Main cell types: B (297), DC (61), Mono (1023), T (1349), NK (102), other (23). Sub-cell types: CD14 Mono (924), CD16 Mono (98), CD4 Naïve (153), CD4 TCM (524), CD4 TEM (1), CD4 Proliferating (1), CD8 Naïve (394), CD8 TEM (177), CD8 TCM (21), cDC1 (1), cDC2 (33), gdT (11), HSPC (4), Intermediate B (137), MAIT (30), Memory B (19), Naïve B (137), NK (101), pDC (27), Plasmablast (4), Treg (26), dnT …
