# Supplementary material for: Benchmarking Algorithms for Gene Set Scoring of Single-cell ATAC-seq Data
Source: Genomics Proteomics Bioinformatics. 2024 Feb 9;22(2):qzae014. doi: 10.1093/gpbjnl/qzae014 (PMC11423854; doi:10.1093/gpbjnl/qzae014)
Supplement: qzae014_Supplementary_Data [file qzae014_supplementary_data.zip › Table S3-done.xlsx]

## Sheet: Table S3
Table S3 Human marker gene sets collected from the CellMarker database
1-cell stage cell (Blastomere)	ACCSL	ACVR1B	ARHGEF16	ASF1B	BCL2L10	BLCAP	BNIP1	C16orf57	C1orf210	C1orf226	C22orf13	C2orf29	CASC3	CIAPIN1	CLEC10A	DCLK2	DHCR7	DMRTB1	DPF2	DUSP7	FDFT1	FTL	GRB7	H1FOO	INTS9	KLF11	KLHDC3	MKNK1	NECAP2	PAPD7	PPIL2	RNF10	SDCCAG8	SHMT2	SKP2	STARD7	STK38	TMEM163	TNFSF13	TRAFD1	TROAP	TUBG1	TUBG2	UNKL	YPEL1	ZFYVE21	ZSWIM3	USB1	GUCD1
4-cell stage cell (Blastomere)	ADPGK	AIM1	AIMP2	ARG2	ARHGAP17	ARIH1	CDCA7L	CNOT6L	CSDE1	CSRP2	EIF4ENIF1	FAM189A2	FAM46C	FNIP2	GDI2	GEMIN5	GIT2	GNG12	GYG1	NLRP11	OSBPL10	RBMX2	RNF38	SIN3A	SLC35D1	TOMM34	TRAF3IP2	TUBB4Q	VWA5A	WHSC1	ZBTB39	ZNF652	ZSCAN29	CRYBG1	TENT5C	TUBB7P	NSD2	NA	NA	NA	NA	NA	NA	NA	NA	NA	NA	NA	NA
8-cell stage cell (Blastomere)	C11orf48	C19orf53	DHX9	DIABLO	EIF1AD	EIF4G1	FAM32A	GTPBP4	HDAC2	ISY1	KDM5B	MED31	NHP2L1	SERTAD1	SSSCA1	SUPT4H1	TBC1D13	YRDC	ZNF280A	LBHD1	SNU13	NA	NA	NA	NA	NA	NA	NA	NA	NA	NA	NA	NA	NA	NA	NA	NA	NA	NA	NA	NA	NA	NA	NA	NA	NA	NA	NA	NA
Abnormal plasma cell	CD138	CD38	CD56	SDC1	NCAM1	NA	NA	NA	NA	NA	NA	NA	NA	NA	NA	NA	NA	NA	NA	NA	NA	NA	NA	NA	NA	NA	NA	NA	NA	NA	NA	NA	NA	NA	NA	NA	NA	NA	NA	NA	NA	NA	NA	NA	NA	NA	NA	NA	NA
Acinar cell	BMI1	BMP6	AADAC	AKR1B10	AKR1C1	AKR1C2	AKR1C3	AKR7A3	ALB	ALDOB	AMY2A	AMY2B	AMYP1	ANPEP	AQP8	AZGP1	BCAT1	C15orf48	C4B	CA12	CBS	CEL	CELA2A	CELA3A	CELA3B	CLPS	CPA1	CPA2	CPB1	CTRB1	CTRB2	CTRC	CTRL	CUZD1	CXCL17	DPEP1	DUOX2	DUOXA2	ECE2	EFHD2	ERP27	FAM129A	FGL1	GALNT7	GNL3	GP2	GPT2	GSTA1	GSTA2
Activated B cell	TAGLN2	CD5	CD19	CD86	MHC class II	NA	NA	NA	NA	NA	NA	NA	NA	NA	NA	NA	NA	NA	NA	NA	NA	NA	NA	NA	NA	NA	NA	NA	NA	NA	NA	NA	NA	NA	NA	NA	NA	NA	NA	NA	NA	NA	NA	NA	NA	NA	NA	NA	NA
Activated CD4+ T cell	CD25	CD29	CD4	CD71	IL2RA	ITGB1	TFRC	CCR6	CD14	CD19	CD38	CD45RA	CD45RO	CD69	CXCR3	PTPRC	NA	NA	NA	NA	NA	NA	NA	NA	NA	NA	NA	NA	NA	NA	NA	NA	NA	NA	NA	NA	NA	NA	NA	NA	NA	NA	NA	NA	NA	NA	NA	NA	NA
Activated T cell	CD134	CD137	CD154	CD25	CD27	CD28	CD3	CD4	CD69	CD8	CD95	Ki67	KLRG1	TNFRSF4	TNFRSF9	CD40LG	IL2RA	[CD3D	CD3E	CD3G]	CD8A	FAS	MKI67	NA	NA	NA	NA	NA	NA	NA	NA	NA	NA	NA	NA	NA	NA	NA	NA	NA	NA	NA	NA	NA	NA	NA	NA	NA	NA
Adipose multilineage-differentiating stress-enduring cell	CD105	CD90	SSEA-3	ENG	THY1	NA	NA	NA	NA	NA	NA	NA	NA	NA	NA	NA	NA	NA	NA	NA	NA	NA	NA	NA	NA	NA	NA	NA	NA	NA	NA	NA	NA	NA	NA	NA	NA	NA	NA	NA	NA	NA	NA	NA	NA	NA	NA	NA	NA
Adipose progenitor cell	CD29	ITGB1	DLK1	NA	NA	NA	NA	NA	NA	NA	NA	NA	NA	NA	NA	NA	NA	NA	NA	NA	NA	NA	NA	NA	NA	NA	NA	NA	NA	NA	NA	NA	NA	NA	NA	NA	NA	NA	NA	NA	NA	NA	NA	NA	NA	NA	NA	NA	NA
Adipose-derived stem cell	CD146	CD90	KLF4	NA	Nestin	OCT4	PDGFR	SOX2	MCAM	THY1	NES	POU5F1	PDGFRB	CD106	CD29	CD31	CD34	CD45	VCAM1	ITGB1	PECAM1	PTPRC	CD105	c-Kit	ENG	KIT	CD73	NT5E	CD44	CD49d	ITGA4	CD13	ANPEP	CD271	CD49a	NGFR	ITGA1	CD44	CD9	HLA-ABC	HLA-ABC family	CD31	PECAM1	c-Myc	MYC	CD10	CD141	MME	THBD
Adipose-derived stromal cell	CD144	CD31	CD34	CDH5	PECAM1	CD10	CD105	CD13	CD166	CD29	CD44	CD71	CD73	CD90	MME	ENG	ANPEP	ALCAM	ITGB1	TFRC	NT5E	THY1	CD31	PECAM1	CD105	CD106	CD45	ENG	VCAM1	PTPRC	c-Myc	KLF4	NA	OCT4	SOX2	MYC	POU5F1	CD141	THBD	CD142	CD200	F3	DLK1	NA	NA	NA	NA	NA	NA
Adventitial cell	CD31	CD34	CD45	CD56	PECAM1	PTPRC	NCAM1	CD105	CD44	CD73	CD90	NG2	ENG	NT5E	THY1	CSPG4	NA	NA	NA	NA	NA	NA	NA	NA	NA	NA	NA	NA	NA	NA	NA	NA	NA	NA	NA	NA	NA	NA	NA	NA	NA	NA	NA	NA	NA	NA	NA	NA	NA
Airway secretory cell	AQP3	MUC5AC	MUC5B	PIGR	SCGB1A1	NA	NA	NA	NA	NA	NA	NA	NA	NA	NA	NA	NA	NA	NA	NA	NA	NA	NA	NA	NA	NA	NA	NA	NA	NA	NA	NA	NA	NA	NA	NA	NA	NA	NA	NA	NA	NA	NA	NA	NA	NA	NA	NA	NA
Alpha cell	Glucagon	GCG	ARX	CLIM1	CRYBA2	FEV	GBA	HMGB3	ILTMP	IRX2	KRP1	LOXL4	MAFB	PGE2-R	PGR	PLCE1	RFX6	RGP4	SMARCA1	UBA2	LDB2	TM4SF4	KLHL41	PTGER3	RGPD4	AC018865.8	AC140481.1	ADORA2A	ARRDC4	ARX	ASPH	ASXL3	ATG7	ATL2	BAZ2B	BSCL2	C11orf24	C18orf42	C19orf77	C21orf58	C4orf29	CAMK2G	CD36	CDS2	CERCAM	CLU	CTA-246H3.8	DPP4	EGFEM1P
Alveolar epithelial progenitor cell	TM4SF1	Carboxypeptidase M	CPM	NA	NA	NA	NA	NA	NA	NA	NA	NA	NA	NA	NA	NA	NA	NA	NA	NA	NA	NA	NA	NA	NA	NA	NA	NA	NA	NA	NA	NA	NA	NA	NA	NA	NA	NA	NA	NA	NA	NA	NA	NA	NA	NA	NA	NA	NA
Amacrine cell	CRABPI	CRABP1	NA	NA	NA	NA	NA	NA	NA	NA	NA	NA	NA	NA	NA	NA	NA	NA	NA	NA	NA	NA	NA	NA	NA	NA	NA	NA	NA	NA	NA	NA	NA	NA	NA	NA	NA	NA	NA	NA	NA	NA	NA	NA	NA	NA	NA	NA	NA
Amnion epithelial cell	NA	OCT3/4	POU5F1	NA	NA	NA	NA	NA	NA	NA	NA	NA	NA	NA	NA	NA	NA	NA	NA	NA	NA	NA	NA	NA	NA	NA	NA	NA	NA	NA	NA	NA	NA	NA	NA	NA	NA	NA	NA	NA	NA	NA	NA	NA	NA	NA	NA	NA	NA
Amniotic fluid stem cell	CD44	CD105	CD73	CD90	ENG	NT5E	THY1	NA	NA	NA	NA	NA	NA	NA	NA	NA	NA	NA	NA	NA	NA	NA	NA	NA	NA	NA	NA	NA	NA	NA	NA	NA	NA	NA	NA	NA	NA	NA	NA	NA	NA	NA	NA	NA	NA	NA	NA	NA	NA
Angiogenic T cell	CD3	CD31	CXCR4	[CD3D	CD3E	CD3G]	PECAM1	NA	NA	NA	NA	NA	NA	NA	NA	NA	NA	NA	NA	NA	NA	NA	NA	NA	NA	NA	NA	NA	NA	NA	NA	NA	NA	NA	NA	NA	NA	NA	NA	NA	NA	NA	NA	NA	NA	NA	NA	NA	NA
Anterior foregut endoderm cell	Carboxypeptidase M	CPM	NA	NA	NA	NA	NA	NA	NA	NA	NA	NA	NA	NA	NA	NA	NA	NA	NA	NA	NA	NA	NA	NA	NA	NA	NA	NA	NA	NA	NA	NA	NA	NA	NA	NA	NA	NA	NA	NA	NA	NA	NA	NA	NA	NA	NA	NA	NA
Astrocyte	GFAP	SOX9	ALDH1L1	GFAP	NFIA	S100-B	S100B	CD40	CD80	CD86	CD88	C5AR1	GLAST	GLT1	Glutamine synthetase	S100-beta	SLC1A3	SLC1A2	GLUL	ABCA1	ACSL6	ADCYAP1R1	AGT	ALDOC	ANLN	APOE	ARHGEF26	ATF3	ATP13A4	ATP1B2	BBOX1	BTG2	C1orf61	CA12	CASQ1	CBS	CDC42EP4	CHST9	CLU	CPE	CPNE5	CPVL	CRYAB	CST3	DAND5	DGKG	DKK3	NA	NA
Astroglial progenitor cell	PBXIP1	NA	NA	NA	NA	NA	NA	NA	NA	NA	NA	NA	NA	NA	NA	NA	NA	NA	NA	NA	NA	NA	NA	NA	NA	NA	NA	NA	NA	NA	NA	NA	NA	NA	NA	NA	NA	NA	NA	NA	NA	NA	NA	NA	NA	NA	NA	NA	NA
Atypical memory B cell	CD10	CD19	CD20	CD21	CD27	MME	MS4A1	CR2	NA	NA	NA	NA	NA	NA	NA	NA	NA	NA	NA	NA	NA	NA	NA	NA	NA	NA	NA	NA	NA	NA	NA	NA	NA	NA	NA	NA	NA	NA	NA	NA	NA	NA	NA	NA	NA	NA	NA	NA	NA
AXL+SIGLEC6+ dendritic cell	ACPP	ADAM33	AK125727	ALDH2	APEX1	ARHGAP18	ATF5	ATP2B4	AXL	BAIAP2	BHLHE40	BIN1	C5ORF25	CCND3	CD22	CD300LB	CD300LG	CD5	CD72	CDH1	CDKN1A	CEP95	COQ7	CTSW	CX3CR1	CXCR2	DAB2	DPYSL2	ENTPD7	FAM105A	FAM129A	GGTA1P	NA	GPR146	HIP1	IRF4	KLF12	KLF4	LAX1	LGMN	LTK	MECR	MED12L	MGLL	MRPS6	MYH11	MYO1E	NDRG1	PIM2
B cell	CD19	CD27	CD38	CD45	IgD	ZAP70	PTPRC	IgD family	CD150	SLAMF1	FMC7	MS4A1	CD20	MS4A1	CD20	AID	CD10	CD257	CD28	CD71	CD86	AICDA	MME	TNFSF13B	TFRC	CD21	CD24	CD5	IgM	CR2	CD40LG	BLA36	CD40	CD74	CD80	NA	CD24	CD79a	CD79A	B-cell-specific activator protein (BSAP)	PAX5	Leu-12	CD23	CD75	FCER2	ST6GAL1	BSAP	CD102	CD157
B1 cell	CD5	NA	NA	NA	NA	NA	NA	NA	NA	NA	NA	NA	NA	NA	NA	NA	NA	NA	NA	NA	NA	NA	NA	NA	NA	NA	NA	NA	NA	NA	NA	NA	NA	NA	NA	NA	NA	NA	NA	NA	NA	NA	NA	NA	NA	NA	NA	NA	NA
Basal cell	Gal-3	LGALS3	TSC-22	TSC-22 family	CD151	P63	TP63	Calcyclin	S100A6	Keratin-5	KRT5	TAZ	TEAD1	HMWCK	P63	NA	TP63	Keratin-14	Keratin-5	KRT14	KRT5	Cytokeratin 5	Cytokeratin-5	ACKR3	ADH7	ANXA8	ANXA8L1	AQP3	ARL4D	ATP1B3	BMP7	C10orf99	C16orf74	CAPG	CAV1	CCND2	CD109	CLCA2	CLCA4	CLDN1	COL17A1	CSTA	DAPL1	DSC3	DSG3	DUSP7	FABP5	FABP5P3	FAT2
Basal epithelial cell	Vimentin	VIM	ACTA2	KRT14	KRT5	MYLK	TP63	NA	NA	NA	NA	NA	NA	NA	NA	NA	NA	NA	NA	NA	NA	NA	NA	NA	NA	NA	NA	NA	NA	NA	NA	NA	NA	NA	NA	NA	NA	NA	NA	NA	NA	NA	NA	NA	NA	NA	NA	NA	NA
Basal progenitor cell	CD24	CD44	CD49f	EpCAM	ITGA6	EPCAM	NA	NA	NA	NA	NA	NA	NA	NA	NA	NA	NA	NA	NA	NA	NA	NA	NA	NA	NA	NA	NA	NA	NA	NA	NA	NA	NA	NA	NA	NA	NA	NA	NA	NA	NA	NA	NA	NA	NA	NA	NA	NA	NA
Basophil	CD123	IL3RA	BSP1	SMAD1	CD203c	CD63	ENPP3	CCR3	CD123	IL3RA	CD63	CD45	PTPRC	CD69	HLA-DR	HLA-DR family	CD19	CD22	CD195	CCR5	CD107a	CD13	CD203c	CD44	CD54	Fc-epsilon RI-alpha	IgE	TLR4	LAMP1	ANPEP	ENPP3	ICAM1	FCER1A	IgE family	CEBPA	CD11a	CD125	CD154	CD16	CD192	CD218	CD25	CD281	CD282	CD284	CD286	CD289	CD294	CD33
Beige adipogenic precursor cell	EBF2	NA	NA	NA	NA	NA	NA	NA	NA	NA	NA	NA	NA	NA	NA	NA	NA	NA	NA	NA	NA	NA	NA	NA	NA	NA	NA	NA	NA	NA	NA	NA	NA	NA	NA	NA	NA	NA	NA	NA	NA	NA	NA	NA	NA	NA	NA	NA	NA
Beta cell	GPR44	PTGDR2	HEPACAM2	FXYD2-gamma	FXYD2	CD99	Tetraspanin-7	TSPAN7	Glucose transporter type 2	Islet amyloid polypeptide	NKX6.1	PDX1	SLC2A2	IAPP	NKX6-1	Insulin	INS	BMP-5	CDKN1C	CRTR1	DLK1	NPTX2	PACAP	PFKFB2	PIR	SIX2	SIX3	SMAD9	SYT13	TGFBR3	BMP5	TFCP2L1	MZB1	ABI2	AC009041.1	ADCYAP1	AL117190.2	ALCAM	ALOX5	AP3B1	APCDD1L	APLP2	ATP2A3	BMP5	C1orf127	C21orf119	CADM1	CAPN13	CASR
Bile duct cell	Cytokeratin-19	Cytokeratin-7	KRT19	KRT7	NA	NA	NA	NA	NA	NA	NA	NA	NA	NA	NA	NA	NA	NA	NA	NA	NA	NA	NA	NA	NA	NA	NA	NA	NA	NA	NA	NA	NA	NA	NA	NA	NA	NA	NA	NA	NA	NA	NA	NA	NA	NA	NA	NA	NA
Bipolar cell	Aquaporin-0	Go-alpha	ISLET-1	MIP	NA	ISL1	PKC-alpha	PRKCA	NA	NA	NA	NA	NA	NA	NA	NA	NA	NA	NA	NA	NA	NA	NA	NA	NA	NA	NA	NA	NA	NA	NA	NA	NA	NA	NA	NA	NA	NA	NA	NA	NA	NA	NA	NA	NA	NA	NA	NA	NA
Blast cell	CD13	CD34	HLA-DR	ANPEP	HLA-DR family	NA	NA	NA	NA	NA	NA	NA	NA	NA	NA	NA	NA	NA	NA	NA	NA	NA	NA	NA	NA	NA	NA	NA	NA	NA	NA	NA	NA	NA	NA	NA	NA	NA	NA	NA	NA	NA	NA	NA	NA	NA	NA	NA	NA
Bone marrow stem cell	CD105	CD14	CD166	CD29	CD34	CD44	CD45	CD73	CD90	ENG	ALCAM	ITGB1	PTPRC	NT5E	THY1	NA	NA	NA	NA	NA	NA	NA	NA	NA	NA	NA	NA	NA	NA	NA	NA	NA	NA	NA	NA	NA	NA	NA	NA	NA	NA	NA	NA	NA	NA	NA	NA	NA	NA
Bone marrow stromal cell	Laminin subunit gamma-2	LAMC2	NA	NA	NA	NA	NA	NA	NA	NA	NA	NA	NA	NA	NA	NA	NA	NA	NA	NA	NA	NA	NA	NA	NA	NA	NA	NA	NA	NA	NA	NA	NA	NA	NA	NA	NA	NA	NA	NA	NA	NA	NA	NA	NA	NA	NA	NA	NA
Brown adipogenic precursor cell	EBF2	NA	NA	NA	NA	NA	NA	NA	NA	NA	NA	NA	NA	NA	NA	NA	NA	NA	NA	NA	NA	NA	NA	NA	NA	NA	NA	NA	NA	NA	NA	NA	NA	NA	NA	NA	NA	NA	NA	NA	NA	NA	NA	NA	NA	NA	NA	NA	NA
Brush cell (Tuft cell)	ACADSB	ACSL4	ADA	ADAM10	AEN	AFAP1	AHCY	ALPL	ANXA1	ANXA4	ASCL1	ASCL2	ATP11C	AZGP1	CCNJ	COLCA2	CPE	CRYM	DIP2B	EPB41L4A-AS1	FAM117B	FBRSL1	FGF1	FMNL2	FOXK2	FRAT2	GRAMD1A	GYS2	HDAC2	HES6	HOMER3	HOTAIRM1	HOXA1	HSPD1	ID2	IL1B	IL23A	INPP5B	KCNN3	KDM6B	KYNU	LFNG	LOC101927318	LOC644961	LRMP	MAFF	MIAT	MLLT11	MYC
Buccal epithelial stem cell	P63	TP63	NA	NA	NA	NA	NA	NA	NA	NA	NA	NA	NA	NA	NA	NA	NA	NA	NA	NA	NA	NA	NA	NA	NA	NA	NA	NA	NA	NA	NA	NA	NA	NA	NA	NA	NA	NA	NA	NA	NA	NA	NA	NA	NA	NA	NA	NA	NA
Bulge stem cell	CD200	NA	NA	NA	NA	NA	NA	NA	NA	NA	NA	NA	NA	NA	NA	NA	NA	NA	NA	NA	NA	NA	NA	NA	NA	NA	NA	NA	NA	NA	NA	NA	NA	NA	NA	NA	NA	NA	NA	NA	NA	NA	NA	NA	NA	NA	NA	NA	NA
Cancer cell	A2B5	GFAP	GS	NA	GLUL	NA	CTR2	SLC31A2	ABCB5	CD271	MCAM	MCSP	NGFR	SMCP	PSMA	FOLH1	TGM2	TRAIL-R1	TNFRSF10A	EpCAM	EPCAM	ALDH1	ALDH1A1	HLA-ABC	HLA-ABC family	HER2	PSA	ERBB2	NPEPPS	OCT3/4	SALL4	POU5F1	CD20	MS4A1	SSEA-3	CD24	CD44	CD45	EpCAM	Integrin beta-1	uPAR	PTPRC	EPCAM	ITGB1	PLAUR	CD138	MUM1	Vimentin	SDC1
Cancer stem cell	BMI1	CD44	NA	OCT4	POU5F1	ALDH	ALDH1	ALDH family	ALDH1A1	SOX9	KIAA1114	TRO	CD271	NGFR	CD49f	ITGA6	CD133	PROM1	CADM1	CLCC1	HMOX1	SCAMP3	SLC16A1	ALDH1	ALDH1A1	CD24	FLT1	CD34	CD38	CD24	CXCR4	CD44v8-10	CD44	EpCAM	EPCAM	PIWIL1	CD133	CD166	CD90	PROM1	ALCAM	THY1	SOX2	CD90	THY1	LIN28B	CD105	CD14	CD29
Cancer stem-like cell	CD133	PROM1	CD13	CD133	CD15	CD166	CD326	CD44	ANPEP	PROM1	FUT4	ALCAM	EPCAM	CXCR4	CD15	FUT4	CDH5	CD44	SSEA-4	NA	NA	NA	NA	NA	NA	NA	NA	NA	NA	NA	NA	NA	NA	NA	NA	NA	NA	NA	NA	NA	NA	NA	NA	NA	NA	NA	NA	NA	NA
Cardiac progenitor cell	SLC8A1	ALCAM	VCAM1	SIRPA	SCA-1	CASP3	CAR	FLK1	CASR	KDR	ABCG2	CD117	CD34	ETV2	GATA4	CD29	ISLET-1	NKX2.5	SCA-1	SCF	SSEA-1	TBX18	WT1	KIT	ITGB1	ISL1	NKX2-5	CASP3	KITLG	FUT4	NA	NA	NA	NA	NA	NA	NA	NA	NA	NA	NA	NA	NA	NA	NA	NA	NA	NA	NA
Cardiomyocyte	ALCAM	VCAM1	SIRPA	CD106	VCAM1	SIRPA	Alpha-actinin	cTnI	ACTN1	TNNI3	cTnT	CX43	MYH6	TNNT2	GJA1	connexin 43	alpha-Sarcoglycan	ANP	Beta-Sarcoglycan	BMP4	GJA4	GJA5	Cripto	Desmin	epsilon-Sarcoglycan	FABP3	GATA4	GATA6	HCN4	KIR2.1	LRG1	MEF2C	MYH7	Myosin Heavy Chain	NKX2.5	TBX5	Troponin T	SGCA	NPPA	SGCB	TDGF1	DES	SGCE	KCNJ2	MYH family	NKX2-5	TNNT3	PCM1	NA
Cardiomyocyte progenitor cell	CD34	SSEA-4	NA	NA	NA	NA	NA	NA	NA	NA	NA	NA	NA	NA	NA	NA	NA	NA	NA	NA	NA	NA	NA	NA	NA	NA	NA	NA	NA	NA	NA	NA	NA	NA	NA	NA	NA	NA	NA	NA	NA	NA	NA	NA	NA	NA	NA	NA	NA
Cardiovascular progenitor cell	FLT1	FLT4	ISL1	NKX2.5	NKX2-5	NA	NA	NA	NA	NA	NA	NA	NA	NA	NA	NA	NA	NA	NA	NA	NA	NA	NA	NA	NA	NA	NA	NA	NA	NA	NA	NA	NA	NA	NA	NA	NA	NA	NA	NA	NA	NA	NA	NA	NA	NA	NA	NA	NA
Cartilage progenitor cell	CD146	COL2	MCAM	COL2A1	NA	NA	NA	NA	NA	NA	NA	NA	NA	NA	NA	NA	NA	NA	NA	NA	NA	NA	NA	NA	NA	NA	NA	NA	NA	NA	NA	NA	NA	NA	NA	NA	NA	NA	NA	NA	NA	NA	NA	NA	NA	NA	NA	NA	NA
CD14+ endothelial progenitor cell	CD14	KDR	NA	NA	NA	NA	NA	NA	NA	NA	NA	NA	NA	NA	NA	NA	NA	NA	NA	NA	NA	NA	NA	NA	NA	NA	NA	NA	NA	NA	NA	NA	NA	NA	NA	NA	NA	NA	NA	NA	NA	NA	NA	NA	NA	NA	NA	NA	NA
CD14++CD16- monocyte	CD14	CD16	[FCGR3A	FCGR3B]	NA	NA	NA	NA	NA	NA	NA	NA	NA	NA	NA	NA	NA	NA	NA	NA	NA	NA	NA	NA	NA	NA	NA	NA	NA	NA	NA	NA	NA	NA	NA	NA	NA	NA	NA	NA	NA	NA	NA	NA	NA	NA	NA	NA	NA
CD14+CD16+ monocyte	CD14	CD16	[FCGR3A	FCGR3B]	CD68	S100A12	NA	NA	NA	NA	NA	NA	NA	NA	NA	NA	NA	NA	NA	NA	NA	NA	NA	NA	NA	NA	NA	NA	NA	NA	NA	NA	NA	NA	NA	NA	NA	NA	NA	NA	NA	NA	NA	NA	NA	NA	NA	NA	NA
CD141+CLEC9A+ dendritic cell	ACSS2	ACTN1	ADAM28	ANPEP	APOL1	APOL3	ASAP1	ASB2	AX747832	B3GNT7	BATF3	BCL6	BTLA	C1ORF21	C1ORF54	CADM1	CAMK2D	CCND1	CD38	CD40	CD59	CD93	CLEC9A	CLNK	CPNE3	CPVL	CSRP1	CTTNBP2NL	CYB5R3	CYP2E1	DENND1B	DHRS3	NA	DPP4	DSE	DST	DUSP10	DUSP2	EHD4	ELOVL5	ENPP1	FAM135A	FAM160A2	FAM190A	FCRL6	FLT3	FNBP1	FUCA1	GCET2
CD16+ dendritic cell	CD11b	CD11c	CD123	CD14	CD15	CD16	CD33	CD66b	HLA-DR	ITGAM	ITGAX	IL3RA	FUT4	[FCGR3A	FCGR3B]	CEACAM8	HLA-DR family	NA	NA	NA	NA	NA	NA	NA	NA	NA	NA	NA	NA	NA	NA	NA	NA	NA	NA	NA	NA	NA	NA	NA	NA	NA	NA	NA	NA	NA	NA	NA	NA
CD1C-CD141- dendritic cell	ABCC3	ABHD3	ABI3	ACOT9	ADRBK1	AGTRAP	AIF1	AK123771	AK124399	AK307192	AL137655	ALDH3B1	ALOX5	AMPD2	AP2A1	APOBEC3A	APOL6	ARAP1	ARAP2	ARHGEF3	ARL4A	ARRB1	ARRB2	ARRDC3	ASAH1	ATP1B3	BACH1	BCL2A1	BID	BIN2	BLOC1S3	BLVRA	C10ORF46	C10ORF54	C11ORF21	C15ORF39	C19ORF38	C20ORF112	C3AR1	C5AR1	C9ORF72	CABP4	CALML4	CAMK1	CAMKK2	CASP1	CASP4	CCM2	CCPG1
CD1C+_A dendritic cell	ADAM8	AGPAT9	AREG	C10ORF128	NA	CCR6	CD1C	CD1D	CD1E	CD2	CD33	CLEC10A	CLEC17A	CLEC4A	CLIC2	CREB5	ENTPD1	ETS2	FCER1A	FCGR2B	ITGA5	MBOAT7	NOD2	NR4A2	PEA15	PER1	PID1	PTAFR	PTGS1	SLC2A3	SMA	LPCAT1	TMEM273	SMN1	NA	NA	NA	NA	NA	NA	NA	NA	NA	NA	NA	NA	NA	NA	NA
CD1C+_B dendritic cell	ADAM15	ANXA1	AOAH	ASGR1	BST1	C9ORF89	CD14	CD163	CD1D	CD36	CES1	CES1P1	CLEC10A	CREB5	CSF3R	CSTA	DQ575504	EREG	F13A1	FCER1A	FCN1	FPR1	HBEGF	HNMT	IL13RA1	IL1B	IL1RN	IL27RA	ITGA5	LAT2	NA	LOC284454	LYZ	MGST1	MICAL2	MNDA	MPP7	MTMR11	NA	NFE2	NLRP12	NLRP3	NOD2	NR4A2	PID1	PLBD1	PTAFR	RAB27A	RAB3D
CD4-CD28- T cell	BCL2	CD18	CD25	CD30	CD45RA	CD57	CD95	Perforin	ITGB2	IL2RA	TNFRSF8	PTPRC	B3GAT1	FAS	PRF1	NA	NA	NA	NA	NA	NA	NA	NA	NA	NA	NA	NA	NA	NA	NA	NA	NA	NA	NA	NA	NA	NA	NA	NA	NA	NA	NA	NA	NA	NA	NA	NA	NA	NA
CD4-CD28+ T cell	BCL2	CD18	CD25	CD30	CD45RA	CD57	CD95	Perforin	ITGB2	IL2RA	TNFRSF8	PTPRC	B3GAT1	FAS	PRF1	NA	NA	NA	NA	NA	NA	NA	NA	NA	NA	NA	NA	NA	NA	NA	NA	NA	NA	NA	NA	NA	NA	NA	NA	NA	NA	NA	NA	NA	NA	NA	NA	NA	NA
CD4+ cytotoxic T cell	A2M	ABCA2	ABI3	ADGRG1	ADGRG5	ADRB2	AGPAT4	NA	AKR1C3	APMAP	ARL4C	ARL5A	C12orf75	C1orf21	CCL4	CCL5	CD244	CD300A	CEP78	CHST12	CST7	CTSW	CX3CR1	DSTN	EFHD2	FCGR3A	FCRL6	FGFBP2	FGR	FUT11	GK5	GLUL	GNLY	GSTP1	GZMA	GZMB	GZMH	GZMM	HOPX	KLRG1	LGR6	LILRB1	LINC00612	LITAF	LLGL2	LOC100130872	LPCAT1	LYAR	MBP
CD4+ memory T cell	CXCR5	CCR7	CD27	IL7R	NA	NA	NA	NA	NA	NA	NA	NA	NA	NA	NA	NA	NA	NA	NA	NA	NA	NA	NA	NA	NA	NA	NA	NA	NA	NA	NA	NA	NA	NA	NA	NA	NA	NA	NA	NA	NA	NA	NA	NA	NA	NA	NA	NA	NA
CD4+ regulatory T cell	CD25	CD4	FOXP3	TGF-beta	IL2RA	TGF-beta family	NA	NA	NA	NA	NA	NA	NA	NA	NA	NA	NA	NA	NA	NA	NA	NA	NA	NA	NA	NA	NA	NA	NA	NA	NA	NA	NA	NA	NA	NA	NA	NA	NA	NA	NA	NA	NA	NA	NA	NA	NA	NA	NA
CD4+ T cell	CCR6	CD3	CD4	[CD3D	CD3E	CD3G]	GLUT1	SLC2A1	CD4	LTB	CD127	CD134	CD137	CD154	CD2	CD25	CD27	CD272	CD28	CD3	CD45RA	CD45RO	CD5	CD62	CD69	CD7	CTLA4	PD-1	IL7R	TNFRSF4	TNFRSF9	CD40LG	IL2RA	BTLA	[CD3D	PTPRC	[SELE	SELP	SELL]	PDCD1	FOXP3	NA	NA	NA	NA	NA	NA	NA	NA
CD4+ T helper cell	CD3	CD4	CD45	[CD3D	CD3E	CD3G]	PTPRC	NA	NA	NA	NA	NA	NA	NA	NA	NA	NA	NA	NA	NA	NA	NA	NA	NA	NA	NA	NA	NA	NA	NA	NA	NA	NA	NA	NA	NA	NA	NA	NA	NA	NA	NA	NA	NA	NA	NA	NA	NA	NA
CD4+CD25+ regulatory T cell	CD25	CD3	CD4	CD45	IL2RA	[CD3D	CD3E	CD3G]	PTPRC	NA	NA	NA	NA	NA	NA	NA	NA	NA	NA	NA	NA	NA	NA	NA	NA	NA	NA	NA	NA	NA	NA	NA	NA	NA	NA	NA	NA	NA	NA	NA	NA	NA	NA	NA	NA	NA	NA	NA	NA
CD8+ cytotoxic T cell	CD107a	CD178	CD253	CD3	CD8	Granzyme B	IFN-gamma	Perforin	TNF-alpha	LAMP1	FASLG	TNFSF10	[CD3D	CD3E	CD3G]	CD8A	GZMB	IFNG	PRF1	TNF	CD3	[CD3D	NA	NA	NA	NA	NA	NA	NA	NA	NA	NA	NA	NA	NA	NA	NA	NA	NA	NA	NA	NA	NA	NA	NA	NA	NA	NA	NA
CD8+ regulatory T cell	CD28	CD8	IL-10	CD8A	IL10	NA	NA	NA	NA	NA	NA	NA	NA	NA	NA	NA	NA	NA	NA	NA	NA	NA	NA	NA	NA	NA	NA	NA	NA	NA	NA	NA	NA	NA	NA	NA	NA	NA	NA	NA	NA	NA	NA	NA	NA	NA	NA	NA	NA
CD8+ T cell	CD3	CD8	[CD3D	CD3E	CD3G]	CD8A	CD3D	NKG7	CD56	NCAM1	CD30	TNFRSF8	TIGIT	CD103	ITGAE	IL7R	TRAC	TRA	CCL5	CD3D	GZMK	TRBC2	CD2	CD25	CD27	CD28	CD3	CD5	CD7	IL2RA	[CD3D	CD4	CD8B	CD8A	NA	NA	NA	NA	NA	NA	NA	NA	NA	NA	NA	NA	NA	NA	NA
Central memory T cell	CD27	CD4	CD45RA	CD62L	CD8	PTPRC	SELL	CD8A	CCR7	CD127	CD197	CD27	CD28	CD45RO	EOMES	T-bet	IL7R	CCR7	EOMES	TBX21	NA	NA	NA	NA	NA	NA	NA	NA	NA	NA	NA	NA	NA	NA	NA	NA	NA	NA	NA	NA	NA	NA	NA	NA	NA	NA	NA	NA	NA
Central nervous system stem cell	CD133	CD24	CD34	CD45	PROM1	PTPRC	NA	NA	NA	NA	NA	NA	NA	NA	NA	NA	NA	NA	NA	NA	NA	NA	NA	NA	NA	NA	NA	NA	NA	NA	NA	NA	NA	NA	NA	NA	NA	NA	NA	NA	NA	NA	NA	NA	NA	NA	NA	NA	NA
Cholinergic neuron	CHAT	Acetylcholinesterase	Choline acetyltransferase	Vesicular acetylcholine transporter	ACHE	CHAT	SLC18A3	NA	NA	NA	NA	NA	NA	NA	NA	NA	NA	NA	NA	NA	NA	NA	NA	NA	NA	NA	NA	NA	NA	NA	NA	NA	NA	NA	NA	NA	NA	NA	NA	NA	NA	NA	NA	NA	NA	NA	NA	NA	NA
Chondrocyte	Aggrecan	COL2A1	COMP	ACAN	AGC1	SOX9	NA	NA	NA	NA	NA	NA	NA	NA	NA	NA	NA	NA	NA	NA	NA	NA	NA	NA	NA	NA	NA	NA	NA	NA	NA	NA	NA	NA	NA	NA	NA	NA	NA	NA	NA	NA	NA	NA	NA	NA	NA	NA	NA
Chromaffin cell	CD56	NCAM1	NA	NA	NA	NA	NA	NA	NA	NA	NA	NA	NA	NA	NA	NA	NA	NA	NA	NA	NA	NA	NA	NA	NA	NA	NA	NA	NA	NA	NA	NA	NA	NA	NA	NA	NA	NA	NA	NA	NA	NA	NA	NA	NA	NA	NA	NA	NA
Ciliated cell	MUC8	ACAD11	AGBL5	AGR3	AHSA1	AK1	AKAP14	ALDH3A1	ALDH3B1	ALDH9A1	AMZ2	ANG	ANKRD37	ANKRD65	ANKRD66	AP3M2	APOBEC4	APOO	ARHGAP39	ARL3	ARMC4	ATF3	ATPIF1	AZIN1	B3GNT7	B9D1	B9D2	BASP1	BBS9	BSCL2	BTBD3	C10orf107	C11orf49	C11orf52	C11orf88	C11orf97	C12orf75	C14orf142	C15orf26	C16orf71	C17orf97	C1orf189	C1orf192	C1orf194	C20orf26	C20orf85	C21orf59	C2orf40	C2orf81
Ciliated epithelial cell	AARS2	ABCA13	ABCB10	ADAP1	ADGB	ADGRE5	AGBL2	AGBL5	AK8	AK9	AKAP14	ALDH16A1	ALDH1A1	ALDH3B1	ALMS1	ANKMY1	ANKRD18A	ANKRD54	ANKRD66	ANKUB1	AP3M2	APBB2	APCDD1	APH1B	ARHGAP18	ARHGAP39	ARHGEF11	ARHGEF38	ARL13B	ARMC2	ARMC3	ARRDC1-AS1	ASIC1	ASTN2	ATAT1	ATP2C2	ATP6V0A4	ATP6V1C2	ATXN2	B9D1	BAIAP3	BASP1	BBS1	BBS5	BCAS3	BHLHB9	BPIFB1	BTC	C10orf107
Circulating fetal cell	ACTB	ATF4	CD33	CD68	CD9	CDC42_1	CLDN6	COL1A2	CRABP1	CRIP1	CRYL1	CTNNB1	DLX5	EN1	F11R	FIGD	FOXA2	GATA5	HAMP	HMGA1	IL7R	JUN	JUNB	KCNQ4	MCAM	MMP9	NCAM1	OLIG2	PBLD	PDGFC	PF4	PUM2	SELE	SELPLG	SMAD3	SMC3	SOX13	TCF3	TNC	CDC42	NA		CLDN6	F3	MMP14	CD71	TFRC	NA	NA
Circulating precursor cell	CD133	CD34	CD45	PROM1	PTPRC	NA	NA	NA	NA	NA	NA	NA	NA	NA	NA	NA	NA	NA	NA	NA	NA	NA	NA	NA	NA	NA	NA	NA	NA	NA	NA	NA	NA	NA	NA	NA	NA	NA	NA	NA	NA	NA	NA	NA	NA	NA	NA	NA	NA
Circulating progenitor cell	ALDH	CD133	CD34	ALDH family	PROM1	CD14	CD146	MCAM	NA	NA	NA	NA	NA	NA	NA	NA	NA	NA	NA	NA	NA	NA	NA	NA	NA	NA	NA	NA	NA	NA	NA	NA	NA	NA	NA	NA	NA	NA	NA	NA	NA	NA	NA	NA	NA	NA	NA	NA	NA
Circulating stem like cell	CD44v6	NA	CD44	NA	NA	NA	NA	NA	NA	NA	NA	NA	NA	NA	NA	NA	NA	NA	NA	NA	NA	NA	NA	NA	NA	NA	NA	NA	NA	NA	NA	NA	NA	NA	NA	NA	NA	NA	NA	NA	NA	NA	NA	NA	NA	NA	NA	NA	NA
Clara cell	NBT	SLC23A2	CC10	SCGB1A1	Uteroglobin	NA	NA	NA	NA	NA	NA	NA	NA	NA	NA	NA	NA	NA	NA	NA	NA	NA	NA	NA	NA	NA	NA	NA	NA	NA	NA	NA	NA	NA	NA	NA	NA	NA	NA	NA	NA	NA	NA	NA	NA	NA	NA	NA	NA
Class-switched memory B cell	CD19	CD27	IgD	IgD family	NA	NA	NA	NA	NA	NA	NA	NA	NA	NA	NA	NA	NA	NA	NA	NA	NA	NA	NA	NA	NA	NA	NA	NA	NA	NA	NA	NA	NA	NA	NA	NA	NA	NA	NA	NA	NA	NA	NA	NA	NA	NA	NA	NA	NA
Classical monocyte	CD11b	CD11c	CD123	CD14	CD15	CD16	CD33	CD66b	HLA-DR	ITGAM	ITGAX	IL3RA	FUT4	[FCGR3A	FCGR3B]	CEACAM8	HLA-DR family	CD14	NA	NA	NA	NA	NA	NA	NA	NA	NA	NA	NA	NA	NA	NA	NA	NA	NA	NA	NA	NA	NA	NA	NA	NA	NA	NA	NA	NA	NA	NA	NA
Colonic stem cell	PTK7	NA	NA	NA	NA	NA	NA	NA	NA	NA	NA	NA	NA	NA	NA	NA	NA	NA	NA	NA	NA	NA	NA	NA	NA	NA	NA	NA	NA	NA	NA	NA	NA	NA	NA	NA	NA	NA	NA	NA	NA	NA	NA	NA	NA	NA	NA	NA	NA
Colony-forming cell	CD49f	ITGA6	NA	NA	NA	NA	NA	NA	NA	NA	NA	NA	NA	NA	NA	NA	NA	NA	NA	NA	NA	NA	NA	NA	NA	NA	NA	NA	NA	NA	NA	NA	NA	NA	NA	NA	NA	NA	NA	NA	NA	NA	NA	NA	NA	NA	NA	NA	NA
Colorectal stem cell	ALDH1	CD29	DCLK1	LGR5	MSI1	ALDH1A1	ITGB1	NA	NA	NA	NA	NA	NA	NA	NA	NA	NA	NA	NA	NA	NA	NA	NA	NA	NA	NA	NA	NA	NA	NA	NA	NA	NA	NA	NA	NA	NA	NA	NA	NA	NA	NA	NA	NA	NA	NA	NA	NA	NA
Common lymphoid progenitor	CD10	CD34	CD38	MME	CD45RA	PTPRC	NA	NA	NA	NA	NA	NA	NA	NA	NA	NA	NA	NA	NA	NA	NA	NA	NA	NA	NA	NA	NA	NA	NA	NA	NA	NA	NA	NA	NA	NA	NA	NA	NA	NA	NA	NA	NA	NA	NA	NA	NA	NA	NA
Common myeloid progenitor	CD10	CD135	CD34	CD38	CD45RA	CD7	CD90	MME	FLT3	PTPRC	THY1	NA	NA	NA	NA	NA	NA	NA	NA	NA	NA	NA	NA	NA	NA	NA	NA	NA	NA	NA	NA	NA	NA	NA	NA	NA	NA	NA	NA	NA	NA	NA	NA	NA	NA	NA	NA	NA	NA
Conventional dendritic cell	CD11c	CD135	CD14	CD141	CD172a	CD197	CD1b	CD1c	CD205	CD206	CD207	CD273	CD282	CD284	CD289	CD369	CD370	CD40	CD49d	ITGAX	FLT3	THBD	SIRPA	CCR7	CD1B	CD1C	LY75	MRC1	PDCD1LG2	TLR2	TLR4	TLR9	NA	CLEC9A	ITGA4	NA	NA	NA	NA	NA	NA	NA	NA	NA	NA	NA	NA	NA	NA
Corneal endothelial cell	CD133	type IV collagen	VEGF	VEGFR-1	PROM1	NA	VEGFA	FLT1	CD200	GPC4	NA	NA	NA	NA	NA	NA	NA	NA	NA	NA	NA	NA	NA	NA	NA	NA	NA	NA	NA	NA	NA	NA	NA	NA	NA	NA	NA	NA	NA	NA	NA	NA	NA	NA	NA	NA	NA	NA	NA
Corneal epithelial progenitor cell	ABCG2	NA	NA	NA	NA	NA	NA	NA	NA	NA	NA	NA	NA	NA	NA	NA	NA	NA	NA	NA	NA	NA	NA	NA	NA	NA	NA	NA	NA	NA	NA	NA	NA	NA	NA	NA	NA	NA	NA	NA	NA	NA	NA	NA	NA	NA	NA	NA	NA
Corneal epithelial stem cell	CK14	CK3	P63	KRT14	KRT3	TP63	SSEA-4	NA	NA	NA	NA	NA	NA	NA	NA	NA	NA	NA	NA	NA	NA	NA	NA	NA	NA	NA	NA	NA	NA	NA	NA	NA	NA	NA	NA	NA	NA	NA	NA	NA	NA	NA	NA	NA	NA	NA	NA	NA	NA
Corneal limbal stem cell	LGR5	NA	NA	NA	NA	NA	NA	NA	NA	NA	NA	NA	NA	NA	NA	NA	NA	NA	NA	NA	NA	NA	NA	NA	NA	NA	NA	NA	NA	NA	NA	NA	NA	NA	NA	NA	NA	NA	NA	NA	NA	NA	NA	NA	NA	NA	NA	NA	NA
Cortical thymus epithelial cell	CD45	CDR2	EpCAM	PTPRC	EPCAM	NA	NA	NA	NA	NA	NA	NA	NA	NA	NA	NA	NA	NA	NA	NA	NA	NA	NA	NA	NA	NA	NA	NA	NA	NA	NA	NA	NA	NA	NA	NA	NA	NA	NA	NA	NA	NA	NA	NA	NA	NA	NA	NA	NA
Cytokine induced killer cell	CD3	CD56	[CD3D	CD3E	CD3G]	NCAM1	NA	NA	NA	NA	NA	NA	NA	NA	NA	NA	NA	NA	NA	NA	NA	NA	NA	NA	NA	NA	NA	NA	NA	NA	NA	NA	NA	NA	NA	NA	NA	NA	NA	NA	NA	NA	NA	NA	NA	NA	NA	NA	NA
Cytotoxic T cell	CD3	CD8	[CD3D	CD3E	CD3G]	CD8A	Leu-2a	CD8A	CD11b	ITGAM	CD10	CD127	CD165	CD1a	CD200	CD3	CD34	CD38	CD45RA	CD45RO	CD5	CD62	CD7	Flt3	Granzyme A	Granzyme B	TCR alpha/beta	MME	IL7R	APOE	CD1A	[CD3D	PTPRC	[SELE	SELP	SELL]	FLT3	GZMA	GZMB	[TRA	TRB]	CD8	IFN-gamma	LT-alpha	TNF	IFNG	LTA	NA	NA
Cytotrophoblast	FGF10	CEACAM1	Cytokeratin-17	KRT17	NA	NA	NA	NA	NA	NA	NA	NA	NA	NA	NA	NA	NA	NA	NA	NA	NA	NA	NA	NA	NA	NA	NA	NA	NA	NA	NA	NA	NA	NA	NA	NA	NA	NA	NA	NA	NA	NA	NA	NA	NA	NA	NA	NA	NA
DCLK1+ progenitor cell	ADAMTS1	ADAMTS2	ADAMTS4	ASPN	AZIN2	BASP1	BOC	C1QTNF3	C1QTNF6	C1R	C1S	C3	C7	CCDC80	CCL2	CERCAM	CLDN11	CLEC11A	COL14A1	COL16A1	COL1A1	COL1A2	COL3A1	COL5A1	COL5A2	COL6A6	COL8A1	COLEC12	CPXM1	CPZ	CSF1	CTHRC1	CYBRD1	DCN	DPT	FAM126A	FBLN1	FNDC1	FZD1	GBP1	GBP1P1	GFRA2	GPC6	GSTM5	HAPLN3	HTRA1	ICAM1	IFI6	IFIT2
Decidual cell	2022-12-01	BHLHE40	DKK1	IGFBP1	PRL	NA	NA	NA	NA	NA	NA	NA	NA	NA	NA	NA	NA	NA	NA	NA	NA	NA	NA	NA	NA	NA	NA	NA	NA	NA	NA	NA	NA	NA	NA	NA	NA	NA	NA	NA	NA	NA	NA	NA	NA	NA	NA	NA	NA
Dedifferentiation adipocyte	CD106	CD29	CD34	CD44	CD45	HLA-ABC	VCAM1	ITGB1	PTPRC	HLA-ABC family	NA	NA	NA	NA	NA	NA	NA	NA	NA	NA	NA	NA	NA	NA	NA	NA	NA	NA	NA	NA	NA	NA	NA	NA	NA	NA	NA	NA	NA	NA	NA	NA	NA	NA	NA	NA	NA	NA	NA
Definitive endoderm cell	CD184	CXCR4	CER1	CXCR4	EOMES	GATA6	LEFTY1	NA	NA	NA	NA	NA	NA	NA	NA	NA	NA	NA	NA	NA	NA	NA	NA	NA	NA	NA	NA	NA	NA	NA	NA	NA	NA	NA	NA	NA	NA	NA	NA	NA	NA	NA	NA	NA	NA	NA	NA	NA	NA
Definitive zone cell	CD56	NCAM1	NA	NA	NA	NA	NA	NA	NA	NA	NA	NA	NA	NA	NA	NA	NA	NA	NA	NA	NA	NA	NA	NA	NA	NA	NA	NA	NA	NA	NA	NA	NA	NA	NA	NA	NA	NA	NA	NA	NA	NA	NA	NA	NA	NA	NA	NA	NA
Delta cell	Somatostatin	SST	CHE1	ESE3B	ETV1	GABRG2	HER4	ISL1	LCORL	LEDGF	LEPR	NEC1	PDLIM4	POU3F1	PRBP	PRG4	RGS2	SFRP3	SHARP1	AATF	EHF	ERBB4	PSIP1	LEPROT	PCSK1	RBP4	FRZB	BHLHE41	NA	NA	NA	NA	NA	NA	NA	NA	NA	NA	NA	NA	NA	NA	NA	NA	NA	NA	NA	NA	NA
Dendritic cell	CD150	SLAMF1	CD40	CD80	CD86	MHC class II	CD11c	HLA-DR	ITGAX	HLA-DR family	CD83	CD209	CD83	CD35	CR1	CD34	CD80	CD141	CD1c	CD303	THBD	CD1C	CLEC4C	CCR6	PCD1	PCX3CR1	PFLT3	NA	CD1a	CD1A	MHC Class II	CLEC9A	CD123	CD14	IL3RA	CD68	ADAM19	B220	BDCA2	CD11c	CD1a	CD1b	CD21	CD45	CLIP-170	Clusterin	DCLAMP	CD302	IL-12
Dendritic cell progenitor	CD115	CD116	CD117	CD123	CD135	CD34	CD45RA	CSF1R	CSF2RA	KIT	IL3RA	FLT3	PTPRC	AXL	CD169	CD22	CD303	CD33	CX3CR1	SIGLEC6	SIGLEC1	CLEC4C	NA	NA	NA	NA	NA	NA	NA	NA	NA	NA	NA	NA	NA	NA	NA	NA	NA	NA	NA	NA	NA	NA	NA	NA	NA	NA	NA
Dental pulp cell	CD105	CD166	CD73	CD90	STRO-1	ENG	ALCAM	NT5E	THY1	NA	NA	NA	NA	NA	NA	NA	NA	NA	NA	NA	NA	NA	NA	NA	NA	NA	NA	NA	NA	NA	NA	NA	NA	NA	NA	NA	NA	NA	NA	NA	NA	NA	NA	NA	NA	NA	NA	NA	NA
Dental pulp stem cell	CD105	CD29	CD44	CD73	ENG	ITGB1	NT5E	3C4	OR13C4	CD34	CD45	CD146	STRO-1	PTPRC	MCAM	NA	ALDH1	ALDH1A1	CD90	THY1	Mitofilin	IMMT	CD146	MCAM	CD11b	CD13	CD14	CD34	CD9	HLA-DR	ITGAM	ANPEP	HLA-DR family	NA	NA	NA	NA	NA	NA	NA	NA	NA	NA	NA	NA	NA	NA	NA	NA
Dermal papilla cell	CD133	PROM1	NA	NA	NA	NA	NA	NA	NA	NA	NA	NA	NA	NA	NA	NA	NA	NA	NA	NA	NA	NA	NA	NA	NA	NA	NA	NA	NA	NA	NA	NA	NA	NA	NA	NA	NA	NA	NA	NA	NA	NA	NA	NA	NA	NA	NA	NA	NA
Dopaminergic neuron	FOLR1	Dopamine transporter	FOXA2	GIRK2	LMX1B	NURR1	Tyrosine hydroxylase	SLC6A3	KCNJ6	NR4A2	TH	NA	NA	NA	NA	NA	NA	NA	NA	NA	NA	NA	NA	NA	NA	NA	NA	NA	NA	NA	NA	NA	NA	NA	NA	NA	NA	NA	NA	NA	NA	NA	NA	NA	NA	NA	NA	NA	NA
Double-negative B cell	CD19	CD27	IgD	IgD family	NA	NA	NA	NA	NA	NA	NA	NA	NA	NA	NA	NA	NA	NA	NA	NA	NA	NA	NA	NA	NA	NA	NA	NA	NA	NA	NA	NA	NA	NA	NA	NA	NA	NA	NA	NA	NA	NA	NA	NA	NA	NA	NA	NA	NA
Double-negative memory B cell	CD19	CD27	IgD	IgD family	NA	NA	NA	NA	NA	NA	NA	NA	NA	NA	NA	NA	NA	NA	NA	NA	NA	NA	NA	NA	NA	NA	NA	NA	NA	NA	NA	NA	NA	NA	NA	NA	NA	NA	NA	NA	NA	NA	NA	NA	NA	NA	NA	NA	NA
Ductal cell	PROM1	NA	NA	NA	NA	NA	NA	NA	NA	NA	NA	NA	NA	NA	NA	NA	NA	NA	NA	NA	NA	NA	NA	NA	NA	NA	NA	NA	NA	NA	NA	NA	NA	NA	NA	NA	NA	NA	NA	NA	NA	NA	NA	NA	NA	NA	NA	NA	NA
Early hematopoietic cell	AC133	PROM1	NA	NA	NA	NA	NA	NA	NA	NA	NA	NA	NA	NA	NA	NA	NA	NA	NA	NA	NA	NA	NA	NA	NA	NA	NA	NA	NA	NA	NA	NA	NA	NA	NA	NA	NA	NA	NA	NA	NA	NA	NA	NA	NA	NA	NA	NA	NA
Early transit-amplifying prostate epithelial cell	PSCA	NA	NA	NA	NA	NA	NA	NA	NA	NA	NA	NA	NA	NA	NA	NA	NA	NA	NA	NA	NA	NA	NA	NA	NA	NA	NA	NA	NA	NA	NA	NA	NA	NA	NA	NA	NA	NA	NA	NA	NA	NA	NA	NA	NA	NA	NA	NA	NA
EBV+ B lymphoma cell	CD77	B4GALT5	NA	NA	NA	NA	NA	NA	NA	NA	NA	NA	NA	NA	NA	NA	NA	NA	NA	NA	NA	NA	NA	NA	NA	NA	NA	NA	NA	NA	NA	NA	NA	NA	NA	NA	NA	NA	NA	NA	NA	NA	NA	NA	NA	NA	NA	NA	NA
Ectoderm cell	NCAM	NOTCH1	NCAM1	NA	NA	NA	NA	NA	NA	NA	NA	NA	NA	NA	NA	NA	NA	NA	NA	NA	NA	NA	NA	NA	NA	NA	NA	NA	NA	NA	NA	NA	NA	NA	NA	NA	NA	NA	NA	NA	NA	NA	NA	NA	NA	NA	NA	NA	NA
Effector CD4+ memory T (Tem) cell	CCR7	CD45RA	PTPRC	NA	NA	NA	NA	NA	NA	NA	NA	NA	NA	NA	NA	NA	NA	NA	NA	NA	NA	NA	NA	NA	NA	NA	NA	NA	NA	NA	NA	NA	NA	NA	NA	NA	NA	NA	NA	NA	NA	NA	NA	NA	NA	NA	NA	NA	NA
Effector CD8+ memory T (Tem) cell	ADAM8	ADGRG1	ADRB2	AGTPBP1	NA	ARHGAP25	ARL4C	BIN2	C12orf75	C1orf21	CAPN2	CASP8	CD300A	CEP78	CX3CR1	DSTN	EFHD2	EMP3	FCGR3A	FCGR3B	FCRL6	FGFBP2	FGR	NA	FUT11	GAB3	GK5	GLUL	GNLY	GZMB	GZMH	ITGAM	NA	KLRD1	KLRF1	LGALS1	LILRB1	LITAF	LLGL2	LPCAT1	LUZP6	MBP	MTSS1	MYO1F	MYO1G	OSBPL5	PATL2	PIK3R5	PLEK
Effector memory T cell	CD27	CD4	CD45RA	CD62L	CD8	PTPRC	SELL	CD8A	CD127	CD197	CD44	CD45RO	EOMES	KLRG1	IL7R	CCR7	NA	NA	NA	NA	NA	NA	NA	NA	NA	NA	NA	NA	NA	NA	NA	NA	NA	NA	NA	NA	NA	NA	NA	NA	NA	NA	NA	NA	NA	NA	NA	NA	NA
Effector regulatory T (Treg) cell	CD25	CD4	CD49d	IL2RA	ITGA4	NA	NA	NA	NA	NA	NA	NA	NA	NA	NA	NA	NA	NA	NA	NA	NA	NA	NA	NA	NA	NA	NA	NA	NA	NA	NA	NA	NA	NA	NA	NA	NA	NA	NA	NA	NA	NA	NA	NA	NA	NA	NA	NA	NA
Effector T cell	CD27	CD4	CD45RA	CD62L	CD8	PTPRC	SELL	CD8A	CD122	CD134	CD137	CD223	CD25	CD272	CD278	CD279	CD30	CD366	CD69	KLRG1	T-bet	IL2RB	TNFRSF4	TNFRSF9	LAG3	IL2RA	BTLA	ICOS	PDCD1	TNFRSF8	HAVCR2	TBX21	NA	NA	NA	NA	NA	NA	NA	NA	NA	NA	NA	NA	NA	NA	NA	NA	NA
Embryonic stem cell	SSEA-1	SSEA-3	TRA-1-81	FUT4	NA	PODXL	CD9	CDH3	EpCAM	GCTM-2	EPCAM	EpCAM	EPCAM	c-Kit	KIT	CD15	FORSE1	HNK1	P75	CHST10	NGFR	OCT3/4	POU5F1	NA	OCT3/4	TRA-1-60	POU5F1	L1TD1	OCT4	SOX2	SSEA1	FUT4	SSEA-4	SSEA-3	NA	LEFTYA	NA	REX1	TERT	LEFTY2	ZFP42	LIN28	LIN28A	CD24	CD29	CD324	CD338	CD49f	CD9
Endocrine cell	CD99	DISP2	LRP11	SEZ6L2	SLC30A8	Solute carrier family 30	CD200	CD318	CDCP1	CD318	CDCP1	Chromogranin	Chromogranin family	NA	NA	NA	NA	NA	NA	NA	NA	NA	NA	NA	NA	NA	NA	NA	NA	NA	NA	NA	NA	NA	NA	NA	NA	NA	NA	NA	NA	NA	NA	NA	NA	NA	NA	NA	NA
Endocrine progenitor cell	DDR1	DNER	CXCR4	NA	NA	NA	NA	NA	NA	NA	NA	NA	NA	NA	NA	NA	NA	NA	NA	NA	NA	NA	NA	NA	NA	NA	NA	NA	NA	NA	NA	NA	NA	NA	NA	NA	NA	NA	NA	NA	NA	NA	NA	NA	NA	NA	NA	NA	NA
Endoderm progenitor cell	CD133	CD31	CD34	PROM1	PECAM1	NA	NA	NA	NA	NA	NA	NA	NA	NA	NA	NA	NA	NA	NA	NA	NA	NA	NA	NA	NA	NA	NA	NA	NA	NA	NA	NA	NA	NA	NA	NA	NA	NA	NA	NA	NA	NA	NA	NA	NA	NA	NA	NA	NA
Endometrial progenitor cell	IPO13	NA	NA	NA	NA	NA	NA	NA	NA	NA	NA	NA	NA	NA	NA	NA	NA	NA	NA	NA	NA	NA	NA	NA	NA	NA	NA	NA	NA	NA	NA	NA	NA	NA	NA	NA	NA	NA	NA	NA	NA	NA	NA	NA	NA	NA	NA	NA	NA
Endometrial stem cell	ICAM1	SUSD2	ABCG2	CD105	CD106	CD117	CD133	CD140b	CD146	CD166	CD29	CD31	CD34	CD44	CD45	CD49d	CD54	CD73	CD90	Nestin	OCT4	SOX2	SSEA-4	ENG	VCAM1	KIT	PROM1	PDGFRB	MCAM	ALCAM	ITGB1	PECAM1	PTPRC	ITGA4	ICAM1	NT5E	THY1	NES	POU5F1	NA	IPO13	MSI1	LGR5	NA	NA	NA	NA	NA	NA
Endometrial stromal stem cell	CD29	CD34	CD45	CD90	ITGB1	GP1BA	THY1	NA	NA	NA	NA	NA	NA	NA	NA	NA	NA	NA	NA	NA	NA	NA	NA	NA	NA	NA	NA	NA	NA	NA	NA	NA	NA	NA	NA	NA	NA	NA	NA	NA	NA	NA	NA	NA	NA	NA	NA	NA	NA
Endothelial cell	CD123	CD144	CD201	CD202b	CD220	CD231	CD269	CD292	CD309	CD332	CD66	CD66d	CD73	CD77	HPC	IL3RA	CDH5	A4GALT	TEK	INSR	TSPAN7	TNFRSF17	BMPR1A	KDR	FGFR2	CEA family	CEACAM3	NT5E	PROCR	NA	CD209	CD133	CD34	CD45	PROM1	PTPRC	CD31	VWF	PECAM1	CD45	CD71	DLK1	FLK1	TER119	PTPRC	TFRC	CD31	PECAM1	CD105
Endothelial precursor cell	CD31	KDR	PECAM1	CD133	FLK1	FLT1	TIE-2	PROM1	TEK	NA	NA	NA	NA	NA	NA	NA	NA	NA	NA	NA	NA	NA	NA	NA	NA	NA	NA	NA	NA	NA	NA	NA	NA	NA	NA	NA	NA	NA	NA	NA	NA	NA	NA	NA	NA	NA	NA	NA	NA
Endothelial progenitor cell	CD34	CD45	VEGFR-2	PTPRC	KDR	CD133	CD31	CD34	PROM1	PECAM1	EGFR2	CD31	PECAM1	CD135	CD90	FLT3	THY1	VE-Cadherin	CDH5	CD117	CD133	NA	KIT	PROM1	NA	NA	NA	NA	NA	NA	NA	NA	NA	NA	NA	NA	NA	NA	NA	NA	NA	NA	NA	NA	NA	NA	NA	NA	NA
Endothelial stem cell	CD102	CD105	CD106	CD114	CD117	CD120a	CD120b	CD14	CD146	CD29	CD31	CD34	CD45	CD49d	CD49e	CD49f	CD54	CD62L	CD62P	ICAM2	ENG	VCAM1	CSF3R	KIT	TNFRSF1A	TNFRSF1B	MCAM	ITGB1	PECAM1	PTPRC	ITGA4	ITGA5	ITGA6	ICAM1	SELL	SELP	NA	NA	NA	NA	NA	NA	NA	NA	NA	NA	NA	NA	NA
Enterocyte	ANPEP	AOC1	AQP8	C21orf62	CA7	CDHR5	CEACAM7	CLDN23	CNKSR1	CYP2W1	CYP3A5	DGAT1	DPEP1	NA	EPS8L3	GPANK1	GSTA1	GUCA2A	GUCA2B	HTATIP2	IGF2BP2	KCNJ5	LAD1	LOC646214	LPAR5	LRRC57	LYPD8	MALL	MAMDC4	MCF2L2	MLXIPL	MOGAT2	MSLN	MUC20	MYO1A	NBEAL1	NOXA1	NR1H4	NR1I2	PARP12	PLS1	PRAP1	PRSS3	RARRES1	RNPC3	SI	SLC13A1	SLC15A1	SLC35D2
Enterocyte progenitor cell	AADAC	ABCC2	ABRACL	ACP5	ADH1C	AFP	AGT	ALDOB	ALPI	ANXA4	AOC1	APOA1	APOA4	APOB	APOC3	AQP1	ASAH1	ATP1B3	ATP2A1	BOP1	C11orf86	C17orf78	C8G	CA3	CAMKV	CASC2	CCL25	CD24	CDK5	CELP	CFB	CFI	CHCHD10	CHST13	CNKSR1	COMMD1	CTSA	CYP2J2	DAB1	DDC	DMBT1	NA	DOK7	DPEP1	DPP4	DRG2	DUS3L	EMB	ENPP4
Enteroendocrine cell	ACBD4	ACSM1	AKR1D1	AOX1	APCDD1	ARSI	ASB8	BEND4	C14orf37	C1QTNF3	C20orf197	C20orf78	CHMP1B2P	CPA1	CPZ	DPT	ELANE	FAM162B	FBXL7	GFRA2	HOXC11	HRAT56	ISLR	ITIH4-AS1	NA	LOX	LSAMP-AS1	MADCAM1	MEI4	METTL1	MSC	NA	NTF3	P4HA2-AS1	PCDH8	PLSCR5	POMGNT2	PPP1R18	PRDM14	RASA1	RFX3-AS1	RGAG4	RHBDD1	RPL23AP82	SACS	SH3GL1P1	SHISA3	SLC36A4	TOE1
Eosinophil	CD11b	CD11c	CD123	CD14	CD15	CD16	CD33	CD66b	HLA-DR	ITGAM	ITGAX	IL3RA	FUT4	[FCGR3A	FCGR3B]	CEACAM8	HLA-DR family	EPO	EMBP	PRG2	CD9	CD69	IL-13	IL-4	IL-5	IL-8	IL13	IL4	IL5	CXCL8	CD25	CD44	CD66e	IL-3 receptor alpha subunit	IL2RA	CEACAM5	CD114	CD116	CD124	CD125	CD126	CSF3R	CSF2RA	IL4R	IL5RA	IL6R	IL-3R-alpha	IL-5R-alpha	IL3RA
Epiblast cell	AARS2	ABHD12B	ACE	ANKRD45	APOBEC3C	APOBEC3D	ARGFX	ASH2L	ATP8B2	BCOR	BTLA	CAMKV	CAPG	CASP8	CBFA2T2	CCDC80	CDHR1	CFLAR	CHST2	CPT1A	CREBL2	CXCL12	DND1	DOCK6	DPPA2	DPPA4	DPPA5	ESRG	ETV1	ETV4	FAM124A	FAM46B	FBP1	FGF4	GDF3	GGT1	GK	GPRC5C	GUCA1A	HEY2	IFITM1	IGSF1	IL23A	ITFG3	KLF17	LAPTM4B	LDLRAP1	LIM2	LRP4
Epidermal stem cell	MCSP	SMCP	CD200	CD34	CD49f	Nestin	MCSP	P63	Tenascin C	YAP1	ITGA6	NES	SMCP	TP63	TNC	CD29	Cytokeratin-14	Frizzled-2	Frizzled-3	Frizzled-7	ITGB1	KRT14	FZD2	FZD3	FZD7	CD46	NA	NA	NA	NA	NA	NA	NA	NA	NA	NA	NA	NA	NA	NA	NA	NA	NA	NA	NA	NA	NA	NA	NA
Epidermal transit amplifying cell	PA-FABP	FABP5	NA	NA	NA	NA	NA	NA	NA	NA	NA	NA	NA	NA	NA	NA	NA	NA	NA	NA	NA	NA	NA	NA	NA	NA	NA	NA	NA	NA	NA	NA	NA	NA	NA	NA	NA	NA	NA	NA	NA	NA	NA	NA	NA	NA	NA	NA	NA
Epithelial cell	KLF6	EpCAM	FZ4	K8	WNT4	EPCAM	FZD4	KRT8	Cytokeratin-19	KRT19	CD14	CD45	EpCAM	PTPRC	EPCAM	SSEA-1	FUT4	ESA	MUC	FLOT2	MUC family	CD117	CD166	KIT	ALCAM	FOLR1	Keratin-13	Keratin-19	KRT13	KRT19	CK19	E-Cadherin	CDH1	Glucagon	Insulin	GCG	INS	CD326	CD10	CD13	MME	ANPEP	Claudin-1	PAX2	CLDN1	CD34	TIE-2	TEK	Beta-catenin
Epithelial hair follicle stem cell	CD200	Cytokeratin-15	Cytokeratin-19	KRT15	KRT19	NA	NA	NA	NA	NA	NA	NA	NA	NA	NA	NA	NA	NA	NA	NA	NA	NA	NA	NA	NA	NA	NA	NA	NA	NA	NA	NA	NA	NA	NA	NA	NA	NA	NA	NA	NA	NA	NA	NA	NA	NA	NA	NA	NA
Epithelial progenitor cell	CD24	CD44	CEACAM6	P75	NGFR	NA	NA	NA	NA	NA	NA	NA	NA	NA	NA	NA	NA	NA	NA	NA	NA	NA	NA	NA	NA	NA	NA	NA	NA	NA	NA	NA	NA	NA	NA	NA	NA	NA	NA	NA	NA	NA	NA	NA	NA	NA	NA	NA	NA
Epithelial stem cell	P75	NGFR	NA	NA	NA	NA	NA	NA	NA	NA	NA	NA	NA	NA	NA	NA	NA	NA	NA	NA	NA	NA	NA	NA	NA	NA	NA	NA	NA	NA	NA	NA	NA	NA	NA	NA	NA	NA	NA	NA	NA	NA	NA	NA	NA	NA	NA	NA	NA
Erythroblast	CD71	TFRC	AHSP	ALAS2	CA1	HBB	HBE1	GYPA	NA	NA	NA	NA	NA	NA	NA	NA	NA	NA	NA	NA	NA	NA	NA	NA	NA	NA	NA	NA	NA	NA	NA	NA	NA	NA	NA	NA	NA	NA	NA	NA	NA	NA	NA	NA	NA	NA	NA	NA	NA
Erythroid cell	GPA	TFR	GYPA	TFRC	NA	NA	NA	NA	NA	NA	NA	NA	NA	NA	NA	NA	NA	NA	NA	NA	NA	NA	NA	NA	NA	NA	NA	NA	NA	NA	NA	NA	NA	NA	NA	NA	NA	NA	NA	NA	NA	NA	NA	NA	NA	NA	NA	NA	NA
Erythroid precursor	GlyA	SHMT2	CD35	CR1	NA	NA	NA	NA	NA	NA	NA	NA	NA	NA	NA	NA	NA	NA	NA	NA	NA	NA	NA	NA	NA	NA	NA	NA	NA	NA	NA	NA	NA	NA	NA	NA	NA	NA	NA	NA	NA	NA	NA	NA	NA	NA	NA	NA	NA
Esophageal mucosal cell	DCLK1	NA	NA	NA	NA	NA	NA	NA	NA	NA	NA	NA	NA	NA	NA	NA	NA	NA	NA	NA	NA	NA	NA	NA	NA	NA	NA	NA	NA	NA	NA	NA	NA	NA	NA	NA	NA	NA	NA	NA	NA	NA	NA	NA	NA	NA	NA	NA	NA
Exhausted CD4+ T cell	ADAM19	AHI1	AKAP5	AKR1A1	ARHGAP9	ASB2	ATP5C1	ATP6V1A	ATXN1	BATF	BHLHE40-AS1	BST2	BTLA	C9orf16	CAMK1	CAPZB	CCDC50	CD38	CD82	CD84	CDKN2A	CHN1	CKAP2	CLTC	CREM	CTLA4	CTSD	CXCL13	DBNL	DNPH1	DR1	DUSP4	ENTPD1	EPSTI1	ETV7	F2R	FKBP1A-SDCBP2	FUT8	GALM	GAPDH	GBP4	GNG4	GSPT1	HAVCR2	HNRNPK	ICOS	IFI27L2	IFI35	IFNG
Exhausted CD8+ T cell	ABCG1	ACP5	ACSL4	ACTN4	AFAP1L2	AHI1	AIP	AKAP5	ANKRD10	ANXA5	APOBEC3C	APOBEC3D	APOBEC3F	APOBEC3G	ARHGAP9	ARID5B	ARL3	ARNT	ARPC1B	ASB2	ATP10D	ATP8B4	ATXN1	BATF	BCL2L11	BLOC1S2	BST2	BTG3	C17orf62	CALCOCO2	CALM3	CAMK1	CAPZA2	CASP3	CAT	CBLB	CCDC141	CCL3	CCND2	CD200	CD27	CD27-AS1	CD2BP2	CD38	CD63	CD7	CD70	CD82	CD84
Exhausted T cell	CD152	CD160	CD223	CD244	CD272	CD278	CD279	CD3	CD366	CD4	CD8	CD96	EOMES	TIGIT	VISTA	CTLA4	LAG3	BTLA	ICOS	PDCD1	[CD3D	CD3E	CD3G]	HAVCR2	CD8A	NA	NA	NA	NA	NA	NA	NA	NA	NA	NA	NA	NA	NA	NA	NA	NA	NA	NA	NA	NA	NA	NA	NA	NA
Extravillous trophoblast cell	HLA-G	PAPPA2	NA	NA	NA	NA	NA	NA	NA	NA	NA	NA	NA	NA	NA	NA	NA	NA	NA	NA	NA	NA	NA	NA	NA	NA	NA	NA	NA	NA	NA	NA	NA	NA	NA	NA	NA	NA	NA	NA	NA	NA	NA	NA	NA	NA	NA	NA	NA
Fat cell (adipocyte)	CD137	ACRP30	ADIPOR1	ADIPOR2	CIDEA	CHC22	DLK2	FABP4	FATP1	FATP2	FATP4	FATP5	FATP6	gACRP30	Galectin-12	GLUT4	Leptin	Perilipin-2	PGC-1-alpha	PPARgamma	DLK1	BSCL2	UCP1	VSTM2A	VSTM2B	ZIC1	TNFRSF9	ADIPOQ	CLTCL1	SLC27A1	SLC27A2	SLC27A4	SLC27A5	SLC27A6	LGALS12	SLC2A4	LEP	PLIN2	PPARGC1A	PPARG	NA	NA	NA	NA	NA	NA	NA	NA	NA
FGFR1HighNME5- epithelial cell	AARS	ABHD8	ABI3BP	ACKR1	ACOT9	ACPP	ADAM22	ADAM33	ADAMTS1	ADAMTS2	ADAMTSL1	ADGRB2	ADGRD1	ADGRL3	AFAP1L2	AOX1	APCDD1L-AS1	ARHGAP10	ARHGAP30	ASB2	ASPA	ATP1A1-AS1	ATP9B	ATXN1L	BMP1	C14orf37	C17orf100	CA2	CADM4	CDC23	CDK5RAP1	CERS3	CHRDL1	CILP	CISD3	CMTM3	COL16A1	COL17A1	COL5A3	COLEC12	CPZ	CRKL	CRMP1	CSAD	CTSK	CYP1B1	DAGLA	DCHS1	DDX31
FGFR1LowNME5- epithelial cell	ACSF3	ARRDC2	C19orf48	CCDC15	CD52	CD69	CDIP1	CLCA2	CLOCK	CRTC1	CYTIP	DCAKD	DIAPH3	NA	FABP3	FAM126A	FAM35A	FAM69B	GAS2L1	GAS7	GPC1	IL10RA	IRGQ	NA	L3MBTL3	LAPTM5	LOC171391	LPXN	LTV1	MBNL3	MCUR1	MFSD3	NDRG4	NUP160	NUP35	PEX11A	PHTF2	PIP4K2A	PPP1R9B	PWWP2A	RALY-AS1	RBSN	RNF166	RPL39L	SH3KBP1	SLC2A3	SPATC1L	TCF7	TET1
Fibroblast	COL11A1	CD90	THY1	CD111	CD140b	CD156b	CD271	NECTIN1	PDGFRB	ADAM17	NGFR	CD105	CD11b	CD19	CD34	CD44	CD45	CD73	CD90	HLA-DR	ENG	ITGAM	PTPRC	NT5E	THY1	HLA-DR family	CD10	GPR77	MME	C5AR2	CD14	CD29	CD31	ITGB1	PECAM1	TGF-beta	alpha-smooth muscle actin	TGF-beta family	ACTA2	alpha-SMA	CD36	CD97	Desmin	ACTA2	ADGRE5	DES	FAP-1	PDGFR-alpha	PDGFR-beta
Flk1+ mesodermal cell	Coxsackievirus and adenovirus receptor	CXADR	NA	NA	NA	NA	NA	NA	NA	NA	NA	NA	NA	NA	NA	NA	NA	NA	NA	NA	NA	NA	NA	NA	NA	NA	NA	NA	NA	NA	NA	NA	NA	NA	NA	NA	NA	NA	NA	NA	NA	NA	NA	NA	NA	NA	NA	NA	NA
Follicular B cell	B220	BCL6	CD137	CD20	CD21	CD22	CD23	CD24	CD27	CD275	CD279	CD360	CD40	CD69	CD80	CD81	CD86	EBF1	FOXO1	HLA-DR	IgD	IgM	IKAROS	PAX5	PTPRC	TNFRSF9	MS4A1	CR2	FCER2	ICOSLG	PDCD1	IL21R	HLA-DR family	IgD family	CD40LG	IKZF1	NA	NA	NA	NA	NA	NA	NA	NA	NA	NA	NA	NA	NA
Follicular dendritic cell	FDC	CMD1B	CD23	CD35	FCER2	CR1	CD35	CR1	NA	NA	NA	NA	NA	NA	NA	NA	NA	NA	NA	NA	NA	NA	NA	NA	NA	NA	NA	NA	NA	NA	NA	NA	NA	NA	NA	NA	NA	NA	NA	NA	NA	NA	NA	NA	NA	NA	NA	NA	NA
Follicular helper (Tfh) T cell	BCL6	CD3	[CD3D	CD3E	CD3G]	CD10	CXCL13	ICOS	PD-1	MME	PDCD1	CXCL13	CD126	CD150	CD154	CD185	CD252	CD278	CD279	CD4	CD84	STAT3	TCR alpha/beta	IL6R	SLAMF1	CD40LG	CXCR5	TNFSF4	[TRA	TRB]	IL-12	IL-21	IL-6	MAF	IL12RB2	IL21	IL6	BATF	BCL6	c-Maf	CD183	IRF4	CXCR3	NA	NA	NA	NA	NA	NA
Follicular T cell	PD-1	PDCD1	NA	NA	NA	NA	NA	NA	NA	NA	NA	NA	NA	NA	NA	NA	NA	NA	NA	NA	NA	NA	NA	NA	NA	NA	NA	NA	NA	NA	NA	NA	NA	NA	NA	NA	NA	NA	NA	NA	NA	NA	NA	NA	NA	NA	NA	NA	NA
FOXN4+ cell	ACTL6A	ACTN1	ADAM15	ALDOA	AMD1	ARL4C	ARNTL2	BAMBI	BTG3	CARHSP1	CASP3	CCNO	CDC20B	CDK1	CDK2AP2	CDKN2A	CDT1	CENPM	CHCHD2	CHORDC1	DBF4	DGCR6	DHFR	DPY19L1	E2F7	E2F8	EIF2S2	ENO1	FOXJ1	FOXN4	GADD45B	GGH	GSKIP	HELLS	HYLS1	INSIG1	NA	KDELC2	KIAA0895	LAYN	LCK	LRRC26	LYZ	MAZ	MCIDAS	MYCL	NEK2	NETO2	NOP16
FOXP3+ natural regulatory T (Treg) cell	CD25	CD6	CD4	IL2RA	NA	NA	NA	NA	NA	NA	NA	NA	NA	NA	NA	NA	NA	NA	NA	NA	NA	NA	NA	NA	NA	NA	NA	NA	NA	NA	NA	NA	NA	NA	NA	NA	NA	NA	NA	NA	NA	NA	NA	NA	NA	NA	NA	NA	NA
Foxp3+IL-17+ T cell	FOXP3	IL-17	IL17A	NA	NA	NA	NA	NA	NA	NA	NA	NA	NA	NA	NA	NA	NA	NA	NA	NA	NA	NA	NA	NA	NA	NA	NA	NA	NA	NA	NA	NA	NA	NA	NA	NA	NA	NA	NA	NA	NA	NA	NA	NA	NA	NA	NA	NA	NA
GABAergic neuron	GABAB receptor 2	GABAB receptor 1	GABA transporter 1	GAD65	GAD67	GABBR2	GABBR1	SLC6A1	GAD2	GAD1	NA	NA	NA	NA	NA	NA	NA	NA	NA	NA	NA	NA	NA	NA	NA	NA	NA	NA	NA	NA	NA	NA	NA	NA	NA	NA	NA	NA	NA	NA	NA	NA	NA	NA	NA	NA	NA	NA	NA
Gastric stem cell	LGR5	MIST1	RUNX1	SOX2	TROY	BHLHA15	TNFRSF19	NA	NA	NA	NA	NA	NA	NA	NA	NA	NA	NA	NA	NA	NA	NA	NA	NA	NA	NA	NA	NA	NA	NA	NA	NA	NA	NA	NA	NA	NA	NA	NA	NA	NA	NA	NA	NA	NA	NA	NA	NA	NA
Germ cell	DAZL	GDF9	SCP3	SYCP3	NA	POU5F1	PRDM1	TFAP2C	STELLA	DPPA3	2022-10-04	POU5F1	BMP15	MATER	VASA	ZAR1	NLRP5	DDX4	AFP	Glypican-3	OCT3/4	SALL4	GPC3	DDX4	c-Kit	KIT	SALL4	VASA	DAZL	ZP4	AP2-gamma	DAZL1	EGFR	GP90-MC301	M2A	MAGE-A4	RBM	Tesmin	TEX101	TFAP2C	NA	MAGEA4	RBMY1A1	TESMIN	PRDM1	CD117	ESGP	FABP9	GAPDH2
Germinal center B cell	GCET2	HGAL	GCSAM	GCSAM	CD9	HGAL	LMO2	AID	BACH2	BCL6	B220	CD81	IRF8	NF-kappa-B	PAX5	AICDA	PTPRC	NF-kappa-B family	NA	NA	NA	NA	NA	NA	NA	NA	NA	NA	NA	NA	NA	NA	NA	NA	NA	NA	NA	NA	NA	NA	NA	NA	NA	NA	NA	NA	NA	NA	NA
Germinal stem cell	DDX4	IFITM3	NA	NA	NA	NA	NA	NA	NA	NA	NA	NA	NA	NA	NA	NA	NA	NA	NA	NA	NA	NA	NA	NA	NA	NA	NA	NA	NA	NA	NA	NA	NA	NA	NA	NA	NA	NA	NA	NA	NA	NA	NA	NA	NA	NA	NA	NA	NA
Germline stem cell	DDX4	IFITM3	NA	NA	NA	NA	NA	NA	NA	NA	NA	NA	NA	NA	NA	NA	NA	NA	NA	NA	NA	NA	NA	NA	NA	NA	NA	NA	NA	NA	NA	NA	NA	NA	NA	NA	NA	NA	NA	NA	NA	NA	NA	NA	NA	NA	NA	NA	NA
Glial cell	GFAP	S100	S100 family	S100	S100 family	3A7	3CB2	A2B5	BLBP	CD11b	CD14	CD45	CD68	FGFR3	GFAP	MHC class I	MHC class II	MBP	Myelin protein zero	Neurofilament protein	platelet-derived growth factor(PDGF)receptor	Ran2	S22	Vimentin	CYP3A7	NA	FABP7	ITGAM	PTPRC	MPZ	NEFL	[PDGFRA	PDGFRB]	MRPS22	VIM	NA	NA	NA	NA	NA	NA	NA	NA	NA	NA	NA	NA	NA	NA
Glomerular epithelial cell	Ezrin	EZR	NA	NA	NA	NA	NA	NA	NA	NA	NA	NA	NA	NA	NA	NA	NA	NA	NA	NA	NA	NA	NA	NA	NA	NA	NA	NA	NA	NA	NA	NA	NA	NA	NA	NA	NA	NA	NA	NA	NA	NA	NA	NA	NA	NA	NA	NA	NA
Glutamatergic neuron	BDNF	CAMKII-alpha	TBR1	CAMK2A	VGLUT1	VGLUT2	SLC17A7	SLC17A6	Glutaminase	Glutamine synthetase	NMDAR1	NMDAR2B	VGLUT1	NA	GLUL	GRIN1	GRIN2B	SLC17A7	NA	NA	NA	NA	NA	NA	NA	NA	NA	NA	NA	NA	NA	NA	NA	NA	NA	NA	NA	NA	NA	NA	NA	NA	NA	NA	NA	NA	NA	NA	NA
Goblet cell	ABCA4	ACSS2	ATAD5	BCAS1	C8orf44	CCDC160	CENPM	CFHR4	CLCA1	ERN2	ESR1	FAM193B	FAM3B	FCGBP	FLJ46066	FUT6	GRPEL2	GSN	GSTCD	HEPACAM2	KLK1	KRT19	LOC101929549	MAGEF1	MCM3AP-AS1	MSANTD2	MT1M	MUC2	MYO1F	NEURL1	PAX3	PLEKHG6	REG4	REP15	NA	SPDEF	SPINK4	SRP72	NA	STARD10	STXBP5-AS1	SYP	TFF1	TSPYL5	VAMP4	ZBTB24	NA	ANO7	ATP2C2
Goblet progenitor cell	ARL14	ATP6V1H	C16orf87	CHKB	CHST5	FOXA3	GALNT5	GPRIN2	ICA1	KIAA1324	NFX1	PURA	REG4	SLC39A7	SPINK4	TSPAN15	WFDC2	ZG16B	NA	NA	NA	NA	NA	NA	NA	NA	NA	NA	NA	NA	NA	NA	NA	NA	NA	NA	NA	NA	NA	NA	NA	NA	NA	NA	NA	NA	NA	NA	NA
Gonadal endothelial cell	A2M	ABCG1	ABHD2	ACP2	ACTB	ADAM15	ADAMTS7	ADAMTS9	ADD3	ADM	ADRBK1	AGAP6	AGO4	AIF1	AKAP12	AMOTL1	ANGPT1	ANGPTL4	ANKRD6	ANP32E	ANXA11	ANXA2	APP	ARHGAP28	ARHGAP29	ARHGEF2	ARHGEF3	ARHGEF7	ARMCX2	ARPC1B	ARRB1	ASAP1	ASAP2	ASB7	ATP8A1	B4GALT6	BAZ1A	BCAP29	BCHE	BID	BIK	BIN3	BIRC5	BLCAP	BRD9	BUB1	BZW2	C1orf21	C1QTNF3
Gonadal mitotic phase fetal germ cell	A4GALT	AARS2	ABCB8	ABHD14B	ACADS	ACE	ACP5	ADD2	AEN	AKAP1	ALDH4A1	ALPL	ALX4	ANKRD26P1	ANXA6	APOC1	APOE	AQP3	ARHGAP1	ARL6IP1	ARPC1B	ARRB1	ATG2A	ATP2A3	ATP6AP2	ATP6V1B1	BAX	BEND3	BFAR	BOLA3	BPHL	BSPRY	CABYR	CALR	CATSPERG	CCND2	CCPG1	CD53	CD63	CD81	CD9	CDC42EP1	CDC42EP4	CDCA7	CDT1	CDX1	CENPA	CFLAR	CHEK1
Gonocyte	OCT3/4	POU5F1	SSEA-4	NA	THY1	c-Kit	KIT	NA	NA	NA	NA	NA	NA	NA	NA	NA	NA	NA	NA	NA	NA	NA	NA	NA	NA	NA	NA	NA	NA	NA	NA	NA	NA	NA	NA	NA	NA	NA	NA	NA	NA	NA	NA	NA	NA	NA	NA	NA	NA
Granulocyte	CCR3	CD14	CD15	CD16	CD203c	CD44	CD45	CD49d	CD63	CD66b	FUT4	[FCGR3A	FCGR3B]	ENPP3	PTPRC	ITGA4	CEACAM8	CD11b	CD11c	CD123	CD33	HLA-DR	ITGAM	ITGAX	IL3RA	HLA-DR family	CD66b	CEACAM8	CD16	[FCGR3A	CD15	FUT4	CD13	CD32	ANPEP	[FCGR2A	FCGR2B	FCGR2C]	NA	NA	NA	NA	NA	NA	NA	NA	NA	NA	NA
Granulocyte-monocyte progenitor	CD10	CD123	CD135	CD34	CD38	CD45RA	MME	IL3RA	FLT3	PTPRC	CD123	IL3RA	ADK	ALDH4A1	ANXA1	AP3S1	APLP2	APPL1	AREG	ASPM	B3GALNT1	BTF3L4	CALCOCO2	CALR	CASQ1	CCDC181	CCNE2	CD96	CDKN3	CLEC12A	CLSPN	COMMD5	CP	CPA3	CRNDE	CSF3R	CST7	CSTA	CTSG	DEPDC7	ELANE	EPX	ERAP2	F13A1	FAM129A	FAM45A	FAM96A	FCGR2A	FNDC3B
Granulosa cell	CHST8	FSHR	GLDC	GPX3	MGARP	FOXL2	SPRR2	SPRR2 family	CD146	NA	Fibronectin	Follicle regulatory protein	MCAM	FN1	NA	ADI1	AEBP1	AK1	ALDH1A1	AP1S3	APOBEC3C	ARHGAP29	ARHGDIB	ATP1A1	ATP2B1	BCL3	BEND5	BIRC3	C12orf10	C1R	C1S	C3orf58	C4orf48	C6orf62	C7	CALB2	CCDC152	CCND3	CCNG1	CD14	CDCP1	CDKN1C	CEBPD	CHI3L1	COL14A1	COL1A1	COL1A2	COPE	CRABP2
Hair follicle cell	CD34	RUNX1	NA	NA	NA	NA	NA	NA	NA	NA	NA	NA	NA	NA	NA	NA	NA	NA	NA	NA	NA	NA	NA	NA	NA	NA	NA	NA	NA	NA	NA	NA	NA	NA	NA	NA	NA	NA	NA	NA	NA	NA	NA	NA	NA	NA	NA	NA	NA
Hemangioblast	CD133	CD143	CD144	CD202b	CD309	CD31	CD324	CD34	EPHB4	Podocalyxin	PROM1	ACE	CDH5	TEK	KDR	PECAM1	CDH1	PODXL	NA	NA	NA	NA	NA	NA	NA	NA	NA	NA	NA	NA	NA	NA	NA	NA	NA	NA	NA	NA	NA	NA	NA	NA	NA	NA	NA	NA	NA	NA	NA
Hematopoietic cell	CD45	PTPRC	CD71	TFRC	TER119	NA	CD117	KIT	CD123	CD14	CD34	CD45	CD90	GlycophorinA	IL3RA	PTPRC	THY1	GYPA	CD34	CD109	CD31	PECAM1	TdT	DNTT	CD11b	CD19	CD20	CD3	CD33	CD38	CD4	CD45RA	CD8	ITGAM	MS4A1	[CD3D	CD3E	CD3G]CD33	NA	CD8A	NA	NA	NA	NA	NA	NA	NA	NA	NA
Hematopoietic precursor cell	CD117	CD123	CD14	CD34	CD45	CD90	GlycophorinA	KIT	IL3RA	PTPRC	THY1	GYPA	NA	NA	NA	NA	NA	NA	NA	NA	NA	NA	NA	NA	NA	NA	NA	NA	NA	NA	NA	NA	NA	NA	NA	NA	NA	NA	NA	NA	NA	NA	NA	NA	NA	NA	NA	NA	NA
Hematopoietic progenitor cell	CD34	ALDH	CD34	ALDH family	CAR	FLK1	CASR	KDR	NA	NA	NA	NA	NA	NA	NA	NA	NA	NA	NA	NA	NA	NA	NA	NA	NA	NA	NA	NA	NA	NA	NA	NA	NA	NA	NA	NA	NA	NA	NA	NA	NA	NA	NA	NA	NA	NA	NA	NA	NA
Hematopoietic stem cell	CD133	PROM1	CD34	CD38	CD90	THY1	CD117	CD133	CD34	KIT	PROM1	Integrin alpha-2	ITGA2	CMAH	CMAHP	c-Kit	KIT	CD45	PTPRC	ACE	BMI1	c-Myc	CD105	CD106	CD117	CD127	CD150	CD31	CD33	CD41	CD44	CD48	EPCR	GFI1	SCA-1	MCL1	MYB	PTEN	SCF	STAT5a	STAT5b	VEGFR-2	MYC	ENG	VCAM1	IL7R	SLAMF1	PECAM1	ITGA2B
Hepatic progenitor-like cell	CD13	CD133	ANPEP	PROM1	NA	NA	NA	NA	NA	NA	NA	NA	NA	NA	NA	NA	NA	NA	NA	NA	NA	NA	NA	NA	NA	NA	NA	NA	NA	NA	NA	NA	NA	NA	NA	NA	NA	NA	NA	NA	NA	NA	NA	NA	NA	NA	NA	NA	NA
Hepatoblast	CD45	CD71	DLK1	PDGFR-alpha	TER119	PTPRC	TFRC	PDGFRA	NA	Albumin	Albumin family	NA	NA	NA	NA	NA	NA	NA	NA	NA	NA	NA	NA	NA	NA	NA	NA	NA	NA	NA	NA	NA	NA	NA	NA	NA	NA	NA	NA	NA	NA	NA	NA	NA	NA	NA	NA	NA	NA
Hepatocyte	Albumin	Albumin family	a-fetoprotein	Albumin	c-Met	Cytokeratin-19	AFP	Albumin family	MET	KRT19	ALB	Cytokeratin-18	KRT18	ALB	CEBPA	CK18	HNF4a	TAT	P49715	KRT18	HNF4A	CPS1	ARG1	Keratin-18	Keratin-8	KRT8	CYP3A4	MRP2	ZO-1	ABCC2	TJP1	Cytokeratin-18	Cytokeratin-8	CAM 5.2	KRT8	CALLA	CK8	MME	FGB	TTR	CYP2C9	NA	NA	NA	NA	NA	NA	NA	NA
HES1High progenitor cell	ALDH1A3	PLXDC1	NA	NA	NA	NA	NA	NA	NA	NA	NA	NA	NA	NA	NA	NA	NA	NA	NA	NA	NA	NA	NA	NA	NA	NA	NA	NA	NA	NA	NA	NA	NA	NA	NA	NA	NA	NA	NA	NA	NA	NA	NA	NA	NA	NA	NA	NA	NA
Idiopathic pulmonary fibrosis cell	AKT2	COL1A1	IL10	KRT14	KRT5	LTBP4	MUC5AC	MUC5B	NGFR	PDPN	PLA2G4C	SCGB1A1	SLC26A8	SPDEF	TP63	NA	NA	NA	NA	NA	NA	NA	NA	NA	NA	NA	NA	NA	NA	NA	NA	NA	NA	NA	NA	NA	NA	NA	NA	NA	NA	NA	NA	NA	NA	NA	NA	NA	NA
IgG memory B cell	CD19	CD27	IgD	IgG	IgD family	IgG family	NA	NA	NA	NA	NA	NA	NA	NA	NA	NA	NA	NA	NA	NA	NA	NA	NA	NA	NA	NA	NA	NA	NA	NA	NA	NA	NA	NA	NA	NA	NA	NA	NA	NA	NA	NA	NA	NA	NA	NA	NA	NA	NA
IL-17Ralpha T cell	CD127	CD3	IL7R	[CD3D	CD3E	CD3G]	NA	NA	NA	NA	NA	NA	NA	NA	NA	NA	NA	NA	NA	NA	NA	NA	NA	NA	NA	NA	NA	NA	NA	NA	NA	NA	NA	NA	NA	NA	NA	NA	NA	NA	NA	NA	NA	NA	NA	NA	NA	NA	NA
Immature endothelial cell	CD31	CD34	PECAM1	NA	NA	NA	NA	NA	NA	NA	NA	NA	NA	NA	NA	NA	NA	NA	NA	NA	NA	NA	NA	NA	NA	NA	NA	NA	NA	NA	NA	NA	NA	NA	NA	NA	NA	NA	NA	NA	NA	NA	NA	NA	NA	NA	NA	NA	NA
Immature myeloid cell	CD11b	CD11c	CD123	CD14	CD15	CD16	CD33	CD66b	HLA-DR	ITGAM	ITGAX	IL3RA	FUT4	[FCGR3A	FCGR3B]	CEACAM8	HLA-DR family	NA	NA	NA	NA	NA	NA	NA	NA	NA	NA	NA	NA	NA	NA	NA	NA	NA	NA	NA	NA	NA	NA	NA	NA	NA	NA	NA	NA	NA	NA	NA	NA
Immature neuron	beta III tubulin	Doublecortin	NeuroD1	Stathmin 1	TBR1	TUBB3	Doublecortin family	NEUROD1	STMN1	NA	NA	NA	NA	NA	NA	NA	NA	NA	NA	NA	NA	NA	NA	NA	NA	NA	NA	NA	NA	NA	NA	NA	NA	NA	NA	NA	NA	NA	NA	NA	NA	NA	NA	NA	NA	NA	NA	NA	NA
Immature transitional B cell	CD19	CD24	CD38	NA	NA	NA	NA	NA	NA	NA	NA	NA	NA	NA	NA	NA	NA	NA	NA	NA	NA	NA	NA	NA	NA	NA	NA	NA	NA	NA	NA	NA	NA	NA	NA	NA	NA	NA	NA	NA	NA	NA	NA	NA	NA	NA	NA	NA	NA
Immune cell	CD11a	CD11b	CD170	CD172g	CD18	CD195	CD2	CD229	CD28	CD3	CD305	CD319	CD32	CD352	CD4	CD43	CD45	CD45RB	CD45RO	CD48	CD5	CD50	CD52	CD53	CD6	CD60b	CD69	CD7	CD85a	CD86	CD96	CDW198	HLA-DR	ITGAL	ITGAM	SIGLEC5	SIRPG	ITGB2	CCR5	LY9	[CD3D	CD3E	CD3G]	LAIR1	SLAMF7	[FCGR2A	FCGR2B	FCGR2C]	SLAMF6
Induced pluripotent stem cell	5T4	ABCG2	ALK4	Activin RIIB	ALPL	CBX2	CD29	KLF4	KLF5	L1TD1	LEFTY	LEFTY1	LEFTYA	LIN28A	LIN28B	LIN41	NA	OCT3/4	OCT4A	OCT4B	Podocalyxin	ZFP42	SMAD2	SMAD3	SOX2	SSEA-1	SSEA-3	SSEA-4	STAT3	DPPA3	SUZ12	TBX2	TBX3	TBX5	TEX19	THAP11	TRA-1-60(R)	TRA-1-81	TROP2	UTF1	VISTA	ZIC3	TPBG	ACVR1B	ACVR2B	MAF	ITGB1	[LEFTY1	LEFTY2]
Induced regulatory T (Treg) cell	CD127	CD25	CD4	FOXP3	IL7R	IL2RA	NA	NA	NA	NA	NA	NA	NA	NA	NA	NA	NA	NA	NA	NA	NA	NA	NA	NA	NA	NA	NA	NA	NA	NA	NA	NA	NA	NA	NA	NA	NA	NA	NA	NA	NA	NA	NA	NA	NA	NA	NA	NA	NA
Infiltrated mononuclear cell	CD3	CD68	Renin receptor	[CD3D	CD3E	CD3G]	ATP6AP2	NA	NA	NA	NA	NA	NA	NA	NA	NA	NA	NA	NA	NA	NA	NA	NA	NA	NA	NA	NA	NA	NA	NA	NA	NA	NA	NA	NA	NA	NA	NA	NA	NA	NA	NA	NA	NA	NA	NA	NA	NA	NA
Inflammatory cell	CD34	CD45	PECAM1	NA	NA	NA	NA	NA	NA	NA	NA	NA	NA	NA	NA	NA	NA	NA	NA	NA	NA	NA	NA	NA	NA	NA	NA	NA	NA	NA	NA	NA	NA	NA	NA	NA	NA	NA	NA	NA	NA	NA	NA	NA	NA	NA	NA	NA	NA
Intermediate monocyte	CD11b	CD11c	CD123	CD14	CD15	CD16	CD33	CD66b	HLA-DR	ITGAM	ITGAX	IL3RA	FUT4	[FCGR3A	FCGR3B]	CEACAM8	HLA-DR family	CD14	NA	NA	NA	NA	NA	NA	NA	NA	NA	NA	NA	NA	NA	NA	NA	NA	NA	NA	NA	NA	NA	NA	NA	NA	NA	NA	NA	NA	NA	NA	NA
Intermediate progenitor cell	ASCL1	TBR2	EOMES	NA	NA	NA	NA	NA	NA	NA	NA	NA	NA	NA	NA	NA	NA	NA	NA	NA	NA	NA	NA	NA	NA	NA	NA	NA	NA	NA	NA	NA	NA	NA	NA	NA	NA	NA	NA	NA	NA	NA	NA	NA	NA	NA	NA	NA	NA
Interneuron	ARX	CELF4	CKS2	CXCR4	DLX1	DLX2	DLX5	ERBB4	FDFT1	GAD1	GAD2	GNG5	HMGB2	IGFBPL1	NA	LDHA	LHX6	LINC01551	MAF	MDK	MEF2C	MEG3	NEUROD1	NEUROD6	NRXN3	PDE4DIP	PHLDA1	PLS3	PPP1R17	PTPRZ1	PTTG1	SOX2-OT	UBE2C	UBE2T	VIM	NA	NA	NA	NA	NA	NA	NA	NA	NA	NA	NA	NA	NA	NA
Interstitial cell	NA	DECR1	N-cadherin	CDH2	NA	NA	NA	NA	NA	NA	NA	NA	NA	NA	NA	NA	NA	NA	NA	NA	NA	NA	NA	NA	NA	NA	NA	NA	NA	NA	NA	NA	NA	NA	NA	NA	NA	NA	NA	NA	NA	NA	NA	NA	NA	NA	NA	NA	NA
Intestinal epithelial stem cell	CD24	CD44	PHLDA1	NA	NA	NA	NA	NA	NA	NA	NA	NA	NA	NA	NA	NA	NA	NA	NA	NA	NA	NA	NA	NA	NA	NA	NA	NA	NA	NA	NA	NA	NA	NA	NA	NA	NA	NA	NA	NA	NA	NA	NA	NA	NA	NA	NA	NA	NA
Intestinal stem cell	CD166	CD24	CD44	ALCAM	LGR5	DCLK1	DCAMKL-1	ALK3	ASCL2	BMI1	CD166	DCLK1	EPHB2	LGR5	Musashi-1	SOX9	Telomerase Inhibitors	BMPR1A	ALCAM	MSI1	NA	NA	NA	NA	NA	NA	NA	NA	NA	NA	NA	NA	NA	NA	NA	NA	NA	NA	NA	NA	NA	NA	NA	NA	NA	NA	NA	NA	NA
Ionocyte cell	ACADS	ACP1	ACSL1	ACVR1	ADM	AGPAT2	AIFM1	AKAP2	AKAP7	AKIP1	AKIRIN1	AKR1B1	AMACR	ANGEL2	ANK2	ANKRD6	ANKRD9	APLP2	APP	ARL4A	ARL6IP5	ASCL3	ATL2	ATP11A	ATP1A1	ATP6V0A4	ATP6V0B	ATP6V0C	ATP6V0CP3	ATP6V0D2	ATP6V1A	ATP6V1B1	ATP6V1C2	ATP6V1F	ATP6V1G3	ATP7A	AXIN1	BCL2	BCOR	BCR	BFAR	BIK	BMF	BPIFA2	BRPF1	BSND	C11orf68	C1D	C1QTNF3-AMACR
Ito cell (hepatic stellate cell)	Synaptophysin	SYP	CD271	NGFR	alpha-smooth muscle actin	ACTA2	LRAT	alpha-SMA	GFAP	FAP	NA	NA	NA	NA	NA	NA	NA	NA	NA	NA	NA	NA	NA	NA	NA	NA	NA	NA	NA	NA	NA	NA	NA	NA	NA	NA	NA	NA	NA	NA	NA	NA	NA	NA	NA	NA	NA	NA	NA
Keratinocyte	ALDH	CD44	CD71	Integrin alpha-6	ALDH family	TFRC	ITGA6	CD34	CK14	KRT14	Integrin beta-1	K19	K5	K8	ITGB1	KRT19	KRT5	KRT8	SPRR2A	NA	NA	NA	NA	NA	NA	NA	NA	NA	NA	NA	NA	NA	NA	NA	NA	NA	NA	NA	NA	NA	NA	NA	NA	NA	NA	NA	NA	NA	NA
Keratinocyte progenitor cell	ABCG2	CD34	P63	TP63	NA	NA	NA	NA	NA	NA	NA	NA	NA	NA	NA	NA	NA	NA	NA	NA	NA	NA	NA	NA	NA	NA	NA	NA	NA	NA	NA	NA	NA	NA	NA	NA	NA	NA	NA	NA	NA	NA	NA	NA	NA	NA	NA	NA	NA
Kupffer cell	CD11b	CD14	CD18	CD32	CD68	ITGAM	ITGB2	[FCGR2A	FCGR2B	FCGR2C]	CD14	CD163	CD68	CLEC4F	VSIG4	CD163	NA	NA	NA	NA	NA	NA	NA	NA	NA	NA	NA	NA	NA	NA	NA	NA	NA	NA	NA	NA	NA	NA	NA	NA	NA	NA	NA	NA	NA	NA	NA	NA	NA
Lake et al.Science.Ex1	CCDC88C	CDH9	NA	GPR83	GREB1L	HPCAL1	JAG1	LAMP5	MDGA1	MN1	NECAB2	PCDH8	PDGFD	SERPINE2	NA	NA	NA	NA	NA	NA	NA	NA	NA	NA	NA	NA	NA	NA	NA	NA	NA	NA	NA	NA	NA	NA	NA	NA	NA	NA	NA	NA	NA	NA	NA	NA	NA	NA	NA
Lake et al.Science.Ex2	ADCY8	BEND4	CLMN	COL5A2	LAMA2	OVOL2	PAH	PCED1B	SYT10	TRHDE	NA	NA	NA	NA	NA	NA	NA	NA	NA	NA	NA	NA	NA	NA	NA	NA	NA	NA	NA	NA	NA	NA	NA	NA	NA	NA	NA	NA	NA	NA	NA	NA	NA	NA	NA	NA	NA	NA	NA
Lake et al.Science.Ex3	NTNG1	TRPC3	VAV3	VIPR2	NA	NA	NA	NA	NA	NA	NA	NA	NA	NA	NA	NA	NA	NA	NA	NA	NA	NA	NA	NA	NA	NA	NA	NA	NA	NA	NA	NA	NA	NA	NA	NA	NA	NA	NA	NA	NA	NA	NA	NA	NA	NA	NA	NA	NA
Lake et al.Science.Ex4	ANXA1	COL6A1	CXXC4	GABRG1	HS3ST3B1	LYPD6B	NEUROD6	PAPSS2	PCDH20	PLCXD2	PLCXD3	TNNT2	TSHZ2	NA	NA	NA	NA	NA	NA	NA	NA	NA	NA	NA	NA	NA	NA	NA	NA	NA	NA	NA	NA	NA	NA	NA	NA	NA	NA	NA	NA	NA	NA	NA	NA	NA	NA	NA	NA
Lake et al.Science.Ex5	ABCC9	ACOT11	ADTRP	ARSJ	IFITM10	IL1RAPL2	RCSD1	RNF182	TLL1	NA	NA	NA	NA	NA	NA	NA	NA	NA	NA	NA	NA	NA	NA	NA	NA	NA	NA	NA	NA	NA	NA	NA	NA	NA	NA	NA	NA	NA	NA	NA	NA	NA	NA	NA	NA	NA	NA	NA	NA
Lake et al.Science.Ex6	ABO	ADAMTSL1	ANKRD18A	ATP2C2	BCL11B	NA	DCHS2	DLC1	FEZF2	GHR	GRIK3	GRM4	HCRTR2	HS3ST4	ITGA8	KIAA1217	LRRC3B	LUZP2	MCC	PCSK5	PDE9A	RBM20	RGS9	RYR3	SDK2	SEMA3E	SEMA5A	SULF1	SYT6	TLE4	TSPAN18	VAV2	ZFHX3	ZNF385D	NA	NA	NA	NA	NA	NA	NA	NA	NA	NA	NA	NA	NA	NA	NA
Lake et al.Science.Ex7	CHST8	PRRX1	SNTG2	NA	NA	NA	NA	NA	NA	NA	NA	NA	NA	NA	NA	NA	NA	NA	NA	NA	NA	NA	NA	NA	NA	NA	NA	NA	NA	NA	NA	NA	NA	NA	NA	NA	NA	NA	NA	NA	NA	NA	NA	NA	NA	NA	NA	NA	NA
Lake et al.Science.Ex8	ADRA2A	ANKRD13A	ATP10A	ATP8B1	B3GAT2	C10orf11	CDC14A	CLTCL1	COL20A1	CREB5	CRTAC1	NA	FAM151B	FRAS1	GALNT14	GAS2L3	GFRA1	GNG4	GPR153	HGF	HPSE2	ITGA11	ITGB8	KLHL1	LIMS1	LTBP1	MAMDC2	MCTP2	MGAT5	MYO10	NR4A2	NTNG2	OLFML2B	PDLIM5	PECAM1	PLD5	POSTN	PRLR	PTPRU	RASGEF1C	RASSF3	RGS12	RIN2	RNF152	RRBP1	SFMBT2	SMYD1	SNTB1	SPOCK3
Lake et al.Science.In1	CNR1	SDK2	NA	NA	NA	NA	NA	NA	NA	NA	NA	NA	NA	NA	NA	NA	NA	NA	NA	NA	NA	NA	NA	NA	NA	NA	NA	NA	NA	NA	NA	NA	NA	NA	NA	NA	NA	NA	NA	NA	NA	NA	NA	NA	NA	NA	NA	NA	NA
Lake et al.Science.In2	CCDC141	GPR149	PPP1R1C	SLC7A11	NA	NA	NA	NA	NA	NA	NA	NA	NA	NA	NA	NA	NA	NA	NA	NA	NA	NA	NA	NA	NA	NA	NA	NA	NA	NA	NA	NA	NA	NA	NA	NA	NA	NA	NA	NA	NA	NA	NA	NA	NA	NA	NA	NA	NA
Lake et al.Science.In3	AHRR	CRIM1	EMID1	EXPH5	IGFBP5	KMO	PREX1	RYR3	SCTR	SHISA8	SLC12A7	SLC6A11	SYT2	NA	NA	NA	NA	NA	NA	NA	NA	NA	NA	NA	NA	NA	NA	NA	NA	NA	NA	NA	NA	NA	NA	NA	NA	NA	NA	NA	NA	NA	NA	NA	NA	NA	NA	NA	NA
Lake et al.Science.In4	ADAMTS2	FREM1	KIT	MYH11	PDGFRA	TRPC3	NA	NA	NA	NA	NA	NA	NA	NA	NA	NA	NA	NA	NA	NA	NA	NA	NA	NA	NA	NA	NA	NA	NA	NA	NA	NA	NA	NA	NA	NA	NA	NA	NA	NA	NA	NA	NA	NA	NA	NA	NA	NA	NA
Lake et al.Science.In5	FREM2	HCRTR2	MYB	PDGFD	TMEM255A	TOX	TXK	NA	NA	NA	NA	NA	NA	NA	NA	NA	NA	NA	NA	NA	NA	NA	NA	NA	NA	NA	NA	NA	NA	NA	NA	NA	NA	NA	NA	NA	NA	NA	NA	NA	NA	NA	NA	NA	NA	NA	NA	NA	NA
Lake et al.Science.In6	LRRC38	PVALB	RPH3AL	ZNF703	NA	NA	NA	NA	NA	NA	NA	NA	NA	NA	NA	NA	NA	NA	NA	NA	NA	NA	NA	NA	NA	NA	NA	NA	NA	NA	NA	NA	NA	NA	NA	NA	NA	NA	NA	NA	NA	NA	NA	NA	NA	NA	NA	NA	NA
Lake et al.Science.In7	AOX1	COL24A1	DSP	HPGD	PLD1	STK32B	NA	NA	NA	NA	NA	NA	NA	NA	NA	NA	NA	NA	NA	NA	NA	NA	NA	NA	NA	NA	NA	NA	NA	NA	NA	NA	NA	NA	NA	NA	NA	NA	NA	NA	NA	NA	NA	NA	NA	NA	NA	NA	NA
Lake et al.Science.In8	NMU	NA	NA	NA	NA	NA	NA	NA	NA	NA	NA	NA	NA	NA	NA	NA	NA	NA	NA	NA	NA	NA	NA	NA	NA	NA	NA	NA	NA	NA	NA	NA	NA	NA	NA	NA	NA	NA	NA	NA	NA	NA	NA	NA	NA	NA	NA	NA	NA
Langerhans cell	CD1	CD1 family	CD1a	CD207	CD1A	E-Cadherin	EpCAM	TROP2	CDH1	EPCAM	TACSTD2	NA	NA	NA	NA	NA	NA	NA	NA	NA	NA	NA	NA	NA	NA	NA	NA	NA	NA	NA	NA	NA	NA	NA	NA	NA	NA	NA	NA	NA	NA	NA	NA	NA	NA	NA	NA	NA	NA
Large granular lymphocyte	HNK1	CHST10	NA	NA	NA	NA	NA	NA	NA	NA	NA	NA	NA	NA	NA	NA	NA	NA	NA	NA	NA	NA	NA	NA	NA	NA	NA	NA	NA	NA	NA	NA	NA	NA	NA	NA	NA	NA	NA	NA	NA	NA	NA	NA	NA	NA	NA	NA	NA
Late transit-amplifying prostate epithelial cell	PSCA	NA	NA	NA	NA	NA	NA	NA	NA	NA	NA	NA	NA	NA	NA	NA	NA	NA	NA	NA	NA	NA	NA	NA	NA	NA	NA	NA	NA	NA	NA	NA	NA	NA	NA	NA	NA	NA	NA	NA	NA	NA	NA	NA	NA	NA	NA	NA	NA
Leukocyte	CD42b	GP1BA	CD45	PTPRC	CD16	CD20	CD3	CD38	CD45	[FCGR3A	FCGR3B]	MS4A1	[CD3D	CD3E	CD3G]	PTPRC	Ly-9	LY9	CD14	CD25	CD40	CD48	CD64	CD69	CD80	CX3CR1	HLA-DR	TLR4	TREM1	IL2RA	FCGR1A	HLA-DR family	NA	NA	NA	NA	NA	NA	NA	NA	NA	NA	NA	NA	NA	NA	NA	NA	NA
Leydig cell	STAR	HSD3B	AAGAB	AAMDC	ABCE1	ABHD12	ABHD13	ACACA	ACSF2	ACSS3	ACTR3B	ADAMTS14	ADCY7	ADNP2	ADPGK	AGL	AGPAT1	AIFM1	AK1	ALAS1	ALCAM	ALDH1B1	ALDOC	AMT	ANGEL1	ANKRD32	ANKRD39	ANPEP	AP2B1	AP4B1	APBB2	APH1B	APOC1	APOE	ARCN1	ARHGAP5	ASPH	ATAD2B	ATRNL1	B3GALNT2	BACE1	BAHD1	BCL7A	BICC1	BNIP3	BRD3	BTN3A2	C19orf48	C1orf53
Leydig precursor cell	ABCA10	ABLIM1	ADAMTS1	ADD3	AK1	ALDH1A3	ANGPT2	ANGPTL1	ARHGAP28	ARX	BCHE	BGN	BICC1	C1QTNF7	C1R	C1S	C6orf48	C7	C8orf4	CALD1	CALU	CCDC102B	CCND3	CDC42EP1	CDH11	CERCAM	CFH	CHSY1	CLEC11A	CNN3	COL14A1	COL15A1	COL1A1	COL3A1	COL4A5	COL5A1	COL5A2	COL6A1	COL6A2	COLEC11	CPXM1	CRABP2	CRISPLD2	CRTAP	CTSC	CXCL12	CYBRD1	CYP1B1	DCN
LGR5+ stem cell	CLDN18	EPYC	FBLN2	TANC1	ACAD10	ACVR1C	ADH1C	ARSE	ATP10B	C16orf89	C6orf136	CDCA7	CFTR	CHMP4C	CHP2	CLDN15	CLDN2	CPA6	DAPK2	DDC	NA	EVPL	F2RL1	FOXD2-AS1	GATA6-AS1	GDF15	GJB1	GJB2	GOLT1A	GPX2	HNF1A	HSD17B2	ITPKC	LEFTY1	LGR5	LHFPL3-AS2	LIPG	LY6G6D	MGST1	MYOM3	NOX1	OLFM4	PCSK9	PDZD3	PKP2	PLAGL2	PLEKHH1	PPP1R1B	PTGDR
Limbal epithelial stem cell	CD117	CD144	CD146	CD166	CXCR4	KIT	CDH5	MCAM	ALCAM	NA	NA	NA	NA	NA	NA	NA	NA	NA	NA	NA	NA	NA	NA	NA	NA	NA	NA	NA	NA	NA	NA	NA	NA	NA	NA	NA	NA	NA	NA	NA	NA	NA	NA	NA	NA	NA	NA	NA	NA
Limbal mesenchymal cell	CD105	CD34	N-cadherin	Vimentin	ENG	CDH2	VIM	NA	NA	NA	NA	NA	NA	NA	NA	NA	NA	NA	NA	NA	NA	NA	NA	NA	NA	NA	NA	NA	NA	NA	NA	NA	NA	NA	NA	NA	NA	NA	NA	NA	NA	NA	NA	NA	NA	NA	NA	NA	NA
Limbal stem cell	ABCG2	CK14	P63	KRT14	TP63	CK15	SOD2	KRT15	NA	NA	NA	NA	NA	NA	NA	NA	NA	NA	NA	NA	NA	NA	NA	NA	NA	NA	NA	NA	NA	NA	NA	NA	NA	NA	NA	NA	NA	NA	NA	NA	NA	NA	NA	NA	NA	NA	NA	NA	NA
Liver bud hepatic cell	AADAC	ABHD14B	ABLIM3	ACN9	ACSL1	AHSP	AIMP2	AK2	AKR1C1	AKR1C2	ALAS2	ALB	ALG8	AMBP	APOH	APOL1	ASNSD1	ASUN	ATP5G1	AZGP1	BHMT2	BID	C14orf105	C19orf33	C1R	C1S	C2orf82	CARHSP1	CASP7	CCL20	CD47	CD58	CDC37L1	CFH	CFHR1	CHCHD2	CKLF	CLDN1	CPB2	CPM	CPNE8	CSRP1	CYP2J2	CYP3A7	CYP4V2	DDX21	DIAPH2	NA	DPM3
Liver progenitor cell	Brain isoform glycogen phosphorylase	PYGB	CD24	NOTCH3	Keratin-19	Keratin-7	KRT19	KRT7	CK19	EpCAM	EPCAM	NA	NA	NA	NA	NA	NA	NA	NA	NA	NA	NA	NA	NA	NA	NA	NA	NA	NA	NA	NA	NA	NA	NA	NA	NA	NA	NA	NA	NA	NA	NA	NA	NA	NA	NA	NA	NA	NA
Liver stem cell	CK19	EGF	GSTP	H19	HGF	OV6	KRT19	GSTP1	NA	NOTCH3	THY1	Alkaline phosphatase	CD29	HLA class I	HLA class II	ALPG	ITGB1	HLA Class I	NA	NA	NA	NA	NA	NA	NA	NA	NA	NA	NA	NA	NA	NA	NA	NA	NA	NA	NA	NA	NA	NA	NA	NA	NA	NA	NA	NA	NA	NA	NA
Luminal cell	CAM 5.2	KRT8	Cytokeratin-18	KRT18	Androgen receptor	Cytokeratin-8	Cytokeratin-18	AR	KRT8	KRT18	NA	NA	NA	NA	NA	NA	NA	NA	NA	NA	NA	NA	NA	NA	NA	NA	NA	NA	NA	NA	NA	NA	NA	NA	NA	NA	NA	NA	NA	NA	NA	NA	NA	NA	NA	NA	NA	NA	NA
Luminal epithelial cell	CK18	EMA	KRT18	MUC1	ESA	MUC	FLOT2	MUC family	Cytokeratin-19	KRT19	ANKRD30A	SYTL2	NA	NA	NA	NA	NA	NA	NA	NA	NA	NA	NA	NA	NA	NA	NA	NA	NA	NA	NA	NA	NA	NA	NA	NA	NA	NA	NA	NA	NA	NA	NA	NA	NA	NA	NA	NA	NA
Luminal progenitor	CD24	CD44	CD49f	EpCAM	ITGA6	EPCAM	c-Kit	KIT	NA	NA	NA	NA	NA	NA	NA	NA	NA	NA	NA	NA	NA	NA	NA	NA	NA	NA	NA	NA	NA	NA	NA	NA	NA	NA	NA	NA	NA	NA	NA	NA	NA	NA	NA	NA	NA	NA	NA	NA	NA
Luminal progenitor cell	KRT19	PROM1	SLPI	NA	NA	NA	NA	NA	NA	NA	NA	NA	NA	NA	NA	NA	NA	NA	NA	NA	NA	NA	NA	NA	NA	NA	NA	NA	NA	NA	NA	NA	NA	NA	NA	NA	NA	NA	NA	NA	NA	NA	NA	NA	NA	NA	NA	NA	NA
Lung epithelial cell	KL-6	MUC1	ABCA3	LPCAT1	NA	SFTPB	SFTPC	SLC34A2	NA	NA	NA	NA	NA	NA	NA	NA	NA	NA	NA	NA	NA	NA	NA	NA	NA	NA	NA	NA	NA	NA	NA	NA	NA	NA	NA	NA	NA	NA	NA	NA	NA	NA	NA	NA	NA	NA	NA	NA	NA
Luteinizing granulosa cell	Follicle-stimulating hormone receptor	FSHR	NA	NA	NA	NA	NA	NA	NA	NA	NA	NA	NA	NA	NA	NA	NA	NA	NA	NA	NA	NA	NA	NA	NA	NA	NA	NA	NA	NA	NA	NA	NA	NA	NA	NA	NA	NA	NA	NA	NA	NA	NA	NA	NA	NA	NA	NA	NA
Lymphatic endothelial cell	CD31	CD34	Podoplanin	PROX1	VEGFR-3	PECAM1	PDPN	FLT4	LYVE-1	LYVE1	Podoplanin	PDPN	NA	NA	NA	NA	NA	NA	NA	NA	NA	NA	NA	NA	NA	NA	NA	NA	NA	NA	NA	NA	NA	NA	NA	NA	NA	NA	NA	NA	NA	NA	NA	NA	NA	NA	NA	NA	NA
Lymphoblast	LEF1	NA	NA	NA	NA	NA	NA	NA	NA	NA	NA	NA	NA	NA	NA	NA	NA	NA	NA	NA	NA	NA	NA	NA	NA	NA	NA	NA	NA	NA	NA	NA	NA	NA	NA	NA	NA	NA	NA	NA	NA	NA	NA	NA	NA	NA	NA	NA	NA
Lymphocyte	CD197	CCR7	Annexin V	CX3CR1	ANXA5	CD14	CD45	PTPRC	IL-18R	ST2L	[IL18R1	IL18RAP]	IL1RL1	SIG	SIGLEC12	CD4	CD8	CD8A	CD2	CD4	TdT	DNTT	NA	NA	NA	NA	NA	NA	NA	NA	NA	NA	NA	NA	NA	NA	NA	NA	NA	NA	NA	NA	NA	NA	NA	NA	NA	NA	NA
Lymphoid cell	CD56	Granzyme B	TIA1	NCAM1	GZMB	CD19	CD10	CD103	CD117	CD11b	CD11c	CD122	CD127	CD159a	CD16	CD160	CD161	CD178	CD183	CD194	CD196	CD212	CD217	CD218a	CD229	CD244	CD27	CD314	CD319	CD335	CD336	CD337	CD34	CD38	CD4	CD43	CD45	CD45RA	CD49d	CD56	CD57	CD62L	CD68	CD69	CD7	CD8	CD81	CD94	CXCR3
Lymphoid stem cell	HPRT1	NA	NA	NA	NA	NA	NA	NA	NA	NA	NA	NA	NA	NA	NA	NA	NA	NA	NA	NA	NA	NA	NA	NA	NA	NA	NA	NA	NA	NA	NA	NA	NA	NA	NA	NA	NA	NA	NA	NA	NA	NA	NA	NA	NA	NA	NA	NA	NA
Lymphoid-primed multipotent progenitor	CD10	CD38	CD45RA	CD52	CD62L	CSF3R	MME	PTPRC	SELL	NA	NA	NA	NA	NA	NA	NA	NA	NA	NA	NA	NA	NA	NA	NA	NA	NA	NA	NA	NA	NA	NA	NA	NA	NA	NA	NA	NA	NA	NA	NA	NA	NA	NA	NA	NA	NA	NA	NA	NA
Lymphoid-primed multipotent progenitor cell	ADAM19	ALOX15B	ANKRD44	ARFGAP1	ASPRV1	B3GAT2	BNIP3P11	C20orf197	CACNB4	CAPSL	CCDC168	CD34	CD47	CDK9	CLIP3	COBL	COL6A3	CRAT	CXorf23	CYTIP	DPYSL3	EBF1	EDC4	ETS1	FAM210B	FCRL3	FGD6	GAS7	GRAMD1B	GRB2	HERC4	ITPK1-AS1	KCTD9	KIAA1147	KLHL6	KLKB1	LAT2	LCAT	LDB2	LINC01059	LINC01125	LINC01359	LY6G5C	MMP28	MTUS1	MYO1G	NKAIN2	NPL	OAS2
M1 macrophage	ROS	ROS1	TSPO	CXCL10	CD68	HLA-DR	HLA-DR family	CD16	CD32	CD369	CD64	CD68	CD80	CD86	IRF5	MerTK	MHC class II	STAT1	[FCGR3A	FCGR3B]	[FCGR2A	FCGR2B	FCGR2C]	CLEC7A	FCGR1A	MERTK	CCR7	CD127	CD16	CD62	CXCL10	IL-15R	IL-17R	IL-1R-1	IL-2R	TLR2	TLR4	IL7R	[FCGR3A	[SELE	SELP	SELL]	IL15RA	IL17RA	IL1R1	IL2RA	NA	NA	NA
M2 macrophage	CD14	CD163	HLA-DR	HLA-DR family	CD163	IL-10	IL10	CCL18	CD68	ARG	CCL2	CD206	FIZZ1	IL-10	MRC1	ARG1	RETNLB	IL10	CD115	CD204	CD209	Fc-epsilon RI-alpha	IRF4	STAT6	VSIG4	CSF1R	MSR1	FCER1A	CD23	CD36	IL-1	C-type lectin-like receptor dectin-1	DCIR	CLACSF13	M60	CD184	TRAIL	FCER2	[IL1B	IL1A]	NA	CLEC4A	CXCR4	TNFSF10	NA	NA	NA	NA	NA
Macrophage	CD68	CCR7	CD163	CD206	MRC1	CD14	CD45	PTPRC	Macrophage galactose-type C-type lectin	macrophage galactose-type C-type lectin family	CD11b	CD14	ITGAM	CR3	HLA-DR	[ITGAM	ITGB2]	HLA-DR family	LYZ	CD163	CD64	FCGR1A	F4/80	ADGRE1	IBA1	AIF1	CD16	CD32	[FCGR3A	FCGR3B]	[FCGR2A	FCGR2B	FCGR2C]	CD68	CD115	CSF1R	CD11c	CSF1r	ITGAX	CSF1R	CCL18	CCL2	IL-1ra	IL1RN	RFD7	CD80	CD83	CD86	FIZZ1
Malignant mesothelioma cell	CA125	MUC16	NA	NA	NA	NA	NA	NA	NA	NA	NA	NA	NA	NA	NA	NA	NA	NA	NA	NA	NA	NA	NA	NA	NA	NA	NA	NA	NA	NA	NA	NA	NA	NA	NA	NA	NA	NA	NA	NA	NA	NA	NA	NA	NA	NA	NA	NA	NA
Marginal zone B cell	CD103	CD180	B220	CD1d	CD21	CD268	CD307d	CD81	CD9	EBF1	IgM	NOTCH2	PAX5	ITGAE	PTPRC	CD1D	CR2	TNFRSF13C	FCRL4	CD40LG	NA	NA	NA	NA	NA	NA	NA	NA	NA	NA	NA	NA	NA	NA	NA	NA	NA	NA	NA	NA	NA	NA	NA	NA	NA	NA	NA	NA	NA
Mast cell	CD117	CD25	KIT	IL2RA	CD25	IL2RA	c-Kit	Fc-epsilon RI-alpha	FCER1A	CD2	CD203c	ENPP3	KIT	SLC18A2	FCER1A	TPSB2	CD203c	ENPP3	CD32	CD33	[FCGR2A	FCGR2B	FCGR2C]	CD116	CD117	CD123	CD125	CD126	CD15	CD24	CD35	CD43	CD64	CD9	IL-33R	CSF2RA	IL3RA	IL5RA	IL6R	FUT4	CR1	SPN	FCGR1A	NA	CD23	CD3	CD45	High affinity IgE receptor	IL-2
Mast cell progenitor	CD71	TFRC	NA	NA	NA	NA	NA	NA	NA	NA	NA	NA	NA	NA	NA	NA	NA	NA	NA	NA	NA	NA	NA	NA	NA	NA	NA	NA	NA	NA	NA	NA	NA	NA	NA	NA	NA	NA	NA	NA	NA	NA	NA	NA	NA	NA	NA	NA	NA
Mature endothelial cell	CD31	CD34	PECAM1	CD34	NA	NA	NA	NA	NA	NA	NA	NA	NA	NA	NA	NA	NA	NA	NA	NA	NA	NA	NA	NA	NA	NA	NA	NA	NA	NA	NA	NA	NA	NA	NA	NA	NA	NA	NA	NA	NA	NA	NA	NA	NA	NA	NA	NA	NA
Medullary thymus epithelial cell	CD45	CDR2	EpCAM	PTPRC	EPCAM	NA	NA	NA	NA	NA	NA	NA	NA	NA	NA	NA	NA	NA	NA	NA	NA	NA	NA	NA	NA	NA	NA	NA	NA	NA	NA	NA	NA	NA	NA	NA	NA	NA	NA	NA	NA	NA	NA	NA	NA	NA	NA	NA	NA
Megakaryocyte	CD41	CD61	ITGA2B	ITGB3	CD41a	CD42b	OCT4	SOX2	GP1BA	POU5F1	CD34	CD41a	ITGA2B	PF4	CD42a	GP9	CTSW	FYB	PF4	PLEK	PPBP	RAB27B	RASGRP2	SRGN	FYB1	CD31	CD41	CD51	CD62P	CD9	PECAM1	ITGAV	SELP	CD41b	CD110	CD112	CD123	CD42c	CD42d	CD49f	MPL	NECTIN2	IL3RA	GP1BB	GP5	ITGA6	CD14	CD15	CD33
Megakaryocyte erythroid cell	CCR10	CD10	CD103	CD11b	CD11c	CD122	CD126	CD127	CD13	CD130	CD140a	CD140b	CD152	CD159a	CD16	CD160	CD161	CD165	CD178	CD183	CD185	CD192	CD193	CD194	CD195	CD196	CD198	CD1a	CD1c	CD1d	CD2	CD200	CD200R	CD212	CD217	CD218a	CD229	CD23	CD244	CD25	CD27	CD278	CD279	CD294	CD3	CD304	CD31	CD314	CD34
Megakaryocyte progenitor cell	CD71	TFRC	PF4	PLA2G12A	PPBP	NA	NA	NA	NA	NA	NA	NA	NA	NA	NA	NA	NA	NA	NA	NA	NA	NA	NA	NA	NA	NA	NA	NA	NA	NA	NA	NA	NA	NA	NA	NA	NA	NA	NA	NA	NA	NA	NA	NA	NA	NA	NA	NA	NA
Megakaryocyte-erythroid progenitor	CD123	CD34	CD38	CD45RA	IL3RA	PTPRC	CD10	CD135	CD7	IL3R-alpha	MME	FLT3	IL3RA	NA	NA	NA	NA	NA	NA	NA	NA	NA	NA	NA	NA	NA	NA	NA	NA	NA	NA	NA	NA	NA	NA	NA	NA	NA	NA	NA	NA	NA	NA	NA	NA	NA	NA	NA	NA
Meiotic prophase fetal germ cell	AAGAB	AASS	ABALON	ABCA17P	ABCA5	ABCC9	ABHD5	ACBD3	ACER3	ACRC	ACSS2	ACTR3	ACVR2A	ADAD1	ADAD2	ADAL	ADARB1	ADD1	ADGRG6	ADGRL2	ADNP2	ADORA2A-AS1	ADSS	ADSSL1	AFTPH	AGBL4	AGBL4-IT1	AGO3	AGPS	AJUBA	AK1	AK3	AK7	AK9	ALDH1A2	ALDH3A2	ALG13	ANKIB1	ANKRD12	ANKRD18DP	ANKRD20A12P	ANKRD26P3	ANKRD28	ANKRD30BP2	ANKRD31	ANKRD32	ANKRD36	ANKRD36BP2	ANKRD42
Memory B cell	CD19	CD27	CD27	CBF1	IgG	Pax5	Spi-B	TLR1	TLR10	TLR2	TLR6	TLR7	RBPJ	IgG family	PAX5	SPIB	IgD	IgD family	NA	NA	NA	NA	NA	NA	NA	NA	NA	NA	NA	NA	NA	NA	NA	NA	NA	NA	NA	NA	NA	NA	NA	NA	NA	NA	NA	NA	NA	NA	NA
Memory T cell	CD3	CD45RO	[CD3D	CD3E	CD3G]	PTPRC	NA	NA	NA	NA	NA	NA	NA	NA	NA	NA	NA	NA	NA	NA	NA	NA	NA	NA	NA	NA	NA	NA	NA	NA	NA	NA	NA	NA	NA	NA	NA	NA	NA	NA	NA	NA	NA	NA	NA	NA	NA	NA	NA
Merkel cell	Cytokeratin-20	KRT20	Cytokeratin-18	Cytokeratin-20	KRT18	KRT20	NCAM	NCAM1	NA	NA	NA	NA	NA	NA	NA	NA	NA	NA	NA	NA	NA	NA	NA	NA	NA	NA	NA	NA	NA	NA	NA	NA	NA	NA	NA	NA	NA	NA	NA	NA	NA	NA	NA	NA	NA	NA	NA	NA	NA
Mesangial cell	CD34	Integrin alpha-8	PDGFR-beta	ITGA8	PDGFRB	alpha-SMA	Fibronectin	ACTA2	FN1	NA	NA	NA	NA	NA	NA	NA	NA	NA	NA	NA	NA	NA	NA	NA	NA	NA	NA	NA	NA	NA	NA	NA	NA	NA	NA	NA	NA	NA	NA	NA	NA	NA	NA	NA	NA	NA	NA	NA	NA
Mesenchymal cell	CD45	CD71	DLK1	PDGFR-alpha	TER119	PTPRC	TFRC	PDGFRA	NA	CD73	CD90	NT5E	THY1	ACTA2	CD44	CDH2	FN1	ITGA5	MMP2	S100A4	NA	TNC	TWIST1	VIM	WNT5A	ZEB1	ZEB2	alpha-SMA	CD105	CD166	ENG	ALCAM	AKAP12	C8orf4	CCDC86	CCL2	CDC42EP2	COTL1	CTSC	DACT1	DKK3	EDNRA	FJX1	FOSL1	FSTL3	FXYD6	GADD45B	GPM6B	GPX7
Mesenchymal progenitor cell	CD146	MCAM	CD166	ALCAM	CD44	CD54	CD9	CD90	ICAM1	THY1	CD105	CD73	ENG	NT5E	NA	NA	NA	NA	NA	NA	NA	NA	NA	NA	NA	NA	NA	NA	NA	NA	NA	NA	NA	NA	NA	NA	NA	NA	NA	NA	NA	NA	NA	NA	NA	NA	NA	NA	NA
Mesenchymal stem cell	CD44	CD105	CD166	CD29	CD44	CD49e	CD73	CD90	ENG	ALCAM	ITGB1	ITGA5	NT5E	THY1	CD14	CD31	CD34	PECAM1	STRO-1	NA	CD31	CD45	CD105	PECAM1	PTPRC	ENG	CD29	D105	ITGB1	CD90	THY1	CD34	HLA-ABC	HLA-DR	MHC class I	HLA-ABC family	HLA-DR family	N-cadherin	CDH2	CD4	CD49f	ITGA6	CD10	MME	PDGFR-alpha	SCA-1	PDGFRA	CASP3	CMAH
Mesenchymal stromal cell	beta-2-microglobulin	CD105	CD13	CD147	CD151	CD276	CD29	CD44	CD47	CD59	CD73	CD81	CD90	CD98	HLA-ABC	Vimentin	B2M	ENG	ANPEP	BSG	ITGB1	NT5E	THY1	SLC3A2	HLA-ABC family	VIM	CD90	THY1	CD105	CD34	CD45	ENG	PTPRC	HLA-DR	HLA-DR family	CD166	ALCAM	CD14	CD19	CD9	CD14	CD31	PECAM1	Fibroblast activation protein alpha	FAP	gp130	Leukemia inhibitory factor receptor	IL6ST	LIFR
Mesoderm cell	MESDC2	N-Cadherin	Nicalin	MESD	CDH2	NCLN	CD10	CD105	CD106	CD13	CD14	CD15	CD29	CD31	CD44	CD49d	CD49f	CD5	CD54	CD71	CD72	CD73	CD90	STRO-1	MME	ENG	VCAM1	ANPEP	FUT4	ITGB1	PECAM1	ITGA4	ITGA6	ICAM1	TFRC	NT5E	THY1	NA	NA	NA	NA	NA	NA	NA	NA	NA	NA	NA	NA
Mesodermal embryonic stem cell	CD31	CD325	CD34	PECAM1	CDH2	NA	NA	NA	NA	NA	NA	NA	NA	NA	NA	NA	NA	NA	NA	NA	NA	NA	NA	NA	NA	NA	NA	NA	NA	NA	NA	NA	NA	NA	NA	NA	NA	NA	NA	NA	NA	NA	NA	NA	NA	NA	NA	NA	NA
Mesothelial cell	LRRN4	UPK3B	N-cadherin	CDH2	NA	NA	NA	NA	NA	NA	NA	NA	NA	NA	NA	NA	NA	NA	NA	NA	NA	NA	NA	NA	NA	NA	NA	NA	NA	NA	NA	NA	NA	NA	NA	NA	NA	NA	NA	NA	NA	NA	NA	NA	NA	NA	NA	NA	NA
Mesothelioma cell	HBME-1	NA	NA	NA	NA	NA	NA	NA	NA	NA	NA	NA	NA	NA	NA	NA	NA	NA	NA	NA	NA	NA	NA	NA	NA	NA	NA	NA	NA	NA	NA	NA	NA	NA	NA	NA	NA	NA	NA	NA	NA	NA	NA	NA	NA	NA	NA	NA	NA
Microglial cell	CD68	IBA1	AIF1	CD11b	CD45	CD68	CD88	CX3CR1	P2RY12	P2X7R	ITGAM	PTPRC	C5AR1	P2RX7	CD40	F4/80	IBA1	ADGRE1	AIF1	A2M	ABCG2	ABHD12	ABI3	ACTR2	ACY3	ADAM28	ADAM9	ADAP2	ADORA3	ADRB2	ALOX5	ALOX5AP	ANXA11	ANXA4	ANXA5	AOAH	AP1B1	APBB1IP	APLP2	APOC1	APOE	APPL2	ARHGAP12	ARHGAP4	ARHGAP9	ARHGDIB	ARPC1B	ARRB2	ASAH1
Migrating cancer stem cell	CD110	CDCP1	MPL	NA	NA	NA	NA	NA	NA	NA	NA	NA	NA	NA	NA	NA	NA	NA	NA	NA	NA	NA	NA	NA	NA	NA	NA	NA	NA	NA	NA	NA	NA	NA	NA	NA	NA	NA	NA	NA	NA	NA	NA	NA	NA	NA	NA	NA	NA
Migration phase fetal germ cell	ABHD12B	ABRACL	ACTC1	ACTG2	ACTR1A	ADAMTS5	ADTRP	ALDOC	ANXA3	APRT	ARL4D	ARMCX3	ASPA	ATP5G1	ATP6V1F	BEX2	BEX4	BOLA3	BZW2	C19orf70	CA2	CARHSP1	CBWD1	CCDC152	CD38	CEBPZ	CHMP4A	CHST2	CLEC4D	CNN2	COL1A2	COX7A2	COX7B	COX8A	CPNE8	CRIP1	CTSC	CXCL14	CYSTM1	DBI	DPM3	DPPA3	EEF1D	EID1	EIF3I	ESRG	ETFB	FABP5	FAM60A
Mitotic arrest phase fetal germ cell	AADAT	ABALON	ABCA17P	ABCA3	ABCA5	ABCC1	ABCC9	ABCG2	ABHD10	ABLIM1	ACOT4	ACRC	ACSL1	ACSS2	ACTL8	ACVR2A	ADA	ADAD1	ADAD2	ADGRG6	AES	AFF3	AGAP3	AGBL5	AGGF1	AGMO	AK9	AKT3	ALDH1A2	ALKBH5	AMPH	ANGPTL4	ANKRD20A4	ANKRD20A8P	ANKRD27	ANKRD31	ANKRD42	ANKRD50	ANO10	ANXA11	ANXA2	AP1AR	AP3D1	APBA2	APPBP2	AREG	AREL1	ARHGAP17	ARHGAP20
Mitotic fetal germ cell	ABCA1	ABCF3	ABHD14B	ABRACL	ACADS	ACE	ACP5	ACSL4	ACTB	ACTG2	ACTN1	ACTR1A	ADD2	ADIPOR1	AEN	AGPAT6	AK4	AKAP1	AKAP12	AKR1A1	ALDH4A1	ALDH7A1	ALDOA	ALDOC	ALKBH4	ALPL	ALPPL2	ANKRD2	ANP32A	ANP32E	ANXA3	ANXA6	AP1G2	AP2M1	APBB2	APEX1	APOC1	APOC1P1	APOE	APRT	AQP3	ARHGAP1	ARHGAP28	ARID5B	ARPC1B	ARRB1	ASH2L	ASRGL1	ASS1
MKI67+ progenitor cell	ACVRL1	ADGRF5	ANLN	APLNR	APOLD1	ARAP3	ARHGAP29	ARHGEF6	ASPM	AURKB	BGN	BIRC5	CALCRL	CASP10	NA	CCNB1	CCNB2	CD248	CD34	CD93	CDC20	CDH5	CDK1	CDKN3	CENPF	CENPW	CLDN5	CLEC14A	CLEC3B	CXorf36	CYYR1	DLGAP5	EBF1	ECSCR	EGFL7	EMCN	ENG	ERG	ESAM	F2R	FABP4	FAM64A	FLT1	FOXC1	FZD4	GIMAP4	GIMAP6	GIMAP7	GNG11
Monocyte	CD11b	CD16	CD19	CD2	CD3	CD56	CD94	NKG2A	ITGAM	[FCGR3A	FCGR3B]	[CD3D	CD3E	CD3G]	NCAM1	KLRD1	KLRC1	CD14	CD20	CD27	CD38	IgA	IgG	MS4A1	CD79A	IgG family	B7H1	CD14	CD142	CD32	CD40	CD45	CD64	CD80	CD86	HLA-DR	PD-1	TNFR2	CD274	F3	[FCGR2A	FCGR2B	FCGR2C]	PTPRC	FCGR1A	HLA-DR family	PDCD1	TNFRSF1B	CD117
Monocyte derived dendritic cell	CD11b	CD11c	CD123	CD14	CD15	CD16	CD33	CD66b	HLA-DR	ITGAM	ITGAX	IL3RA	FUT4	[FCGR3A	FCGR3B]	CEACAM8	HLA-DR family	CD11c	CD1a	CD1c	CD206	CD209	S100A8	S100A9	SIRPA	ITGAX	CD1A	CD1C	MRC1	CD1C	CST3	FCER1A	NA	NA	NA	NA	NA	NA	NA	NA	NA	NA	NA	NA	NA	NA	NA	NA	NA
Morula cell (Blastomere)	ADCK1	AGL	AIMP1	AKAP12	ARPC3	ATP1B3	ATP5F1	BCAT1	BTF3L4	C14orf147	C1orf109	C2orf74	C4orf3	C6orf211	C8orf59	CACHD1	CBX3	CCDC72	CCT5	CCT6A	CFLAR	CHCHD4	CNIH4	COX7B2	CPNE3	CPOX	CSRP2BP	DAPK1	DENR	NA	DSP	EGFLAM	EIF2S2	F2R	FA2H	FAM108C1	FBXO22	GDE1	GDPD1	GJA1	GLUD1	GUF1	GULP1	HAVCR1	HDDC2	HPGD	IBTK	IPO5	KLF3
Mucosal-associated invariant T cell	ADAM12	APOL3	B3GALT2	CCR1	CCR2	CCR6	CD160	CD40LG	CEBPD	CERK	COLQ	CTSH	DKK3	DPP4	DUSP1	EDEM2	ERN1	FKBP11	FLT4	GALC	GPR171	GPR65	GYG1	HACL1	HPGD	IFNGR1	IKZF2	IL12RB2	IL18R1	IL18RAP	IL23R	IL4I1	JAML	KLRB1	LOC643733	LST1	LTK	MBOAT1	ME1	MKNK1	NCR3	NFKBIA	NR1D1	NRIP1	OBFC1	ODF2L	P2RY14	PBXIP1	PDK3
Mucous acinar cell	CD166	ALCAM	NA	NA	NA	NA	NA	NA	NA	NA	NA	NA	NA	NA	NA	NA	NA	NA	NA	NA	NA	NA	NA	NA	NA	NA	NA	NA	NA	NA	NA	NA	NA	NA	NA	NA	NA	NA	NA	NA	NA	NA	NA	NA	NA	NA	NA	NA	NA
Muller cell	GS	GLUL	NA	NA	NA	NA	NA	NA	NA	NA	NA	NA	NA	NA	NA	NA	NA	NA	NA	NA	NA	NA	NA	NA	NA	NA	NA	NA	NA	NA	NA	NA	NA	NA	NA	NA	NA	NA	NA	NA	NA	NA	NA	NA	NA	NA	NA	NA	NA
Muller glia precursor cell	CD44	NA	NA	NA	NA	NA	NA	NA	NA	NA	NA	NA	NA	NA	NA	NA	NA	NA	NA	NA	NA	NA	NA	NA	NA	NA	NA	NA	NA	NA	NA	NA	NA	NA	NA	NA	NA	NA	NA	NA	NA	NA	NA	NA	NA	NA	NA	NA	NA
Multilymphoid progenitor cell	AARS2	AARSD1	ABCA7	ABCA9	ABCG2	ACAP1	ACIN1	ACRC	ADAMTS6	ADAP1	ADGRE1	ADGRL1	AES	AFF1	AFF3	AGAP6	AGER	AIF1	AKAP17A	AKAP7	AKAP8	ALOX12P2	AMHR2	AMN1	AMPD2	AMPH	ANKHD1-EIF4EBP3	ANKRD11	ANKRD13D	ANKS3	AP2A2	ARHGAP24	ARHGAP4	ARHGAP9	ARHGEF1	ARHGEF2	ARHGEF7	ARID5B	ARNT2	ARPP21	ARRB2	ATAD3B	ATF7IP2	ATHL1	ATM	ATN1	ATP10A	ATP11A-AS1	ATP13A4
Multipotent mesenchymal stroma cell	CD105	CD34	CD45	CD73	CD90	ENG	PTPRC	NT5E	THY1	CD271	NGFR	CD11b	CD14	CD19	CD79a	ITGAM	CD79A	NA	NA	NA	NA	NA	NA	NA	NA	NA	NA	NA	NA	NA	NA	NA	NA	NA	NA	NA	NA	NA	NA	NA	NA	NA	NA	NA	NA	NA	NA	NA	NA
Multipotent postnatal progenitor cell	STRO-1	NA	NA	NA	NA	NA	NA	NA	NA	NA	NA	NA	NA	NA	NA	NA	NA	NA	NA	NA	NA	NA	NA	NA	NA	NA	NA	NA	NA	NA	NA	NA	NA	NA	NA	NA	NA	NA	NA	NA	NA	NA	NA	NA	NA	NA	NA	NA	NA
Multipotent postnatal stem cell	STRO-1	NA	NA	NA	NA	NA	NA	NA	NA	NA	NA	NA	NA	NA	NA	NA	NA	NA	NA	NA	NA	NA	NA	NA	NA	NA	NA	NA	NA	NA	NA	NA	NA	NA	NA	NA	NA	NA	NA	NA	NA	NA	NA	NA	NA	NA	NA	NA	NA
Multipotent progenitor cell	ISL1	CD34	CD38	CD45RA	CD90	PTPRC	THY1	ANKRD37	C2CD2	C7orf26	C8orf4	CASP3	CDC45	CENPQ	DDX31	NA	DTX3L	ECE1	FAM229A	GJC2	GPT2	H2AFX	KIAA1586	KLHL11	LGSN	LRRC57	MAML2	MTA1	MTOR	NUDT8	PITPNM2	PLD1	PLK4	POMT2	PPIH	PROM1	PTP4A3	PWWP2B	RPE	SCARF2	SGK1	SLC25A38	SLX4IP	SNX7	SUPT7L	TBC1D15	TRAF4	UBE2D1	UBE2S
Multipotent stem cell	CD34	CD44	CD45	CD73	CD90	PTPRC	NT5E	THY1	NA	NA	NA	NA	NA	NA	NA	NA	NA	NA	NA	NA	NA	NA	NA	NA	NA	NA	NA	NA	NA	NA	NA	NA	NA	NA	NA	NA	NA	NA	NA	NA	NA	NA	NA	NA	NA	NA	NA	NA	NA
Muscle cell	ACTC1	APLNR	HAND1	NA	NA	NA	NA	NA	NA	NA	NA	NA	NA	NA	NA	NA	NA	NA	NA	NA	NA	NA	NA	NA	NA	NA	NA	NA	NA	NA	NA	NA	NA	NA	NA	NA	NA	NA	NA	NA	NA	NA	NA	NA	NA	NA	NA	NA	NA
Muscle satellite cell	NCAM	NCAM1	PAX7	CD82	CD318	CD82	CDCP1	NA	NA	NA	NA	NA	NA	NA	NA	NA	NA	NA	NA	NA	NA	NA	NA	NA	NA	NA	NA	NA	NA	NA	NA	NA	NA	NA	NA	NA	NA	NA	NA	NA	NA	NA	NA	NA	NA	NA	NA	NA	NA
Muscle-derived cell	CD34	CD56	NCAM1	CD117	CD34	VCAM1	VEGFR-2	KIT	KDR	NA	NA	NA	NA	NA	NA	NA	NA	NA	NA	NA	NA	NA	NA	NA	NA	NA	NA	NA	NA	NA	NA	NA	NA	NA	NA	NA	NA	NA	NA	NA	NA	NA	NA	NA	NA	NA	NA	NA	NA
Myeloblast	CD114	CD116	CD13	CD15	CD33	CD91	CSF3R	CSF2RA	ANPEP	FUT4	LRP1	NA	NA	NA	NA	NA	NA	NA	NA	NA	NA	NA	NA	NA	NA	NA	NA	NA	NA	NA	NA	NA	NA	NA	NA	NA	NA	NA	NA	NA	NA	NA	NA	NA	NA	NA	NA	NA	NA
Myeloid cell	CD11b	CD11c	CD123	CD15	CD16	CD33	CD45	CD66b	HLA-DR	LIN2	ITGAM	ITGAX	IL3RA	FUT4	[FCGR3A	FCGR3B]	PTPRC	CEACAM8	HLA-DR family	CASK	CD11	CD14	CD35	CDw32	[ITGAL	ITGAM	ITGAD]	CR1	FCGR2C	CD13	MPO	ANPEP	CD14	CD15	FUT4	CD10	CD106	CD115	CD117	CD11b	CD122	CD13	CD130	CD141	CD163	CD165	CD169	CD177	CD178
Myeloid conventional dendritic cell	BDCA1	BTLA	CADM1	CD141	CD226	CD26	CLEC9A	NA	XCR1	CD11b	CD11c	CD1c	CD2	CLEC10A	CLEC4A	DCIR	Fc-epsilon RI-alpha	ILT1	SIRPA	CD1C	THBD	DPP4	ITGAM	ITGAX	CD1C	FCER1A	LILRA2	NA	NA	NA	NA	NA	NA	NA	NA	NA	NA	NA	NA	NA	NA	NA	NA	NA	NA	NA	NA	NA	NA
Myeloid dendritic cell	CD11c	ITGAX	BDCA1	CD11c	CD1C	ITGAX	CD11b	CD197	CD1a	CD1b	CD1c	CD205	CD207	CD209	CD273	CD304	CD4	CD40	CD49d	CD80	CD83	CD86	F4/80	HLA-DR	MHC Class II	ITGAM	CCR7	CD1A	CD1B	CD1C	LY75	PDCD1LG2	NRP1	ITGA4	ADGRE1	HLA-DR family	NA	NA	NA	NA	NA	NA	NA	NA	NA	NA	NA	NA	NA
Myeloid stem cell	human myeloid inhibitory C-lectin	NA	NA	NA	NA	NA	NA	NA	NA	NA	NA	NA	NA	NA	NA	NA	NA	NA	NA	NA	NA	NA	NA	NA	NA	NA	NA	NA	NA	NA	NA	NA	NA	NA	NA	NA	NA	NA	NA	NA	NA	NA	NA	NA	NA	NA	NA	NA	NA
Myeloid-derived suppressor cell	CD11b	CD33	CD39	ITGAM	ENTPD1	CD11c	CD14	CD1d	CD220	CD226	CD24	CD244	CD328	CD42b	CD46	CD49a	CD49d	CD49e	CD49f	CD52	CD53	CD54	CD56	CD62L	CD62P	CD66a	CD66c	CD66e	CD69	CD71	CD81	CD84	CD85d	CD85h	CD85j	CD85k	ITGAX	CD1D	INSR	SIGLEC7	GP1BA	ITGA1	ITGA4	ITGA5	ITGA6	ICAM1	NCAM1	SELL	SELP
Myoblast	CDC20	CDK1	ID1	ID3	MYOG	NA	TTN	NA	NA	NA	NA	NA	NA	NA	NA	NA	NA	NA	NA	NA	NA	NA	NA	NA	NA	NA	NA	NA	NA	NA	NA	NA	NA	NA	NA	NA	NA	NA	NA	NA	NA	NA	NA	NA	NA	NA	NA	NA	NA
Myoepithelial cell	CD29	CD44	ITGB1	Calponin	P63	Calponin family	TP63	Podoplanin	PDPN	P63	TP63	STRA13	BHLHE40	Actin	Calponin	S100	Actin family	Calponin family	S100 family	CD29	SMA	ITGB1	SMN1	CD10	Cytokeratin-14	MME	KRT14	Galectin-7	LGALS7	P-cadherin	CDH3	Alkaline phosphatase	ALPG	NA	NA	NA	NA	NA	NA	NA	NA	NA	NA	NA	NA	NA	NA	NA	NA
Myofibroblast	alpha-SMA	CRBP1	ACTA2	RBP1	Vimentin	VIM	Fibronectin	FN1	Calponin	Calponin family	Desmin	DES	NA	NA	NA	NA	NA	NA	NA	NA	NA	NA	NA	NA	NA	NA	NA	NA	NA	NA	NA	NA	NA	NA	NA	NA	NA	NA	NA	NA	NA	NA	NA	NA	NA	NA	NA	NA	NA
Myogenic endothelial cell	CD144	CD34	CD45	CD56	CDH5	PTPRC	NCAM1	NA	NA	NA	NA	NA	NA	NA	NA	NA	NA	NA	NA	NA	NA	NA	NA	NA	NA	NA	NA	NA	NA	NA	NA	NA	NA	NA	NA	NA	NA	NA	NA	NA	NA	NA	NA	NA	NA	NA	NA	NA	NA
Myometrial stem cell	CD44	STRO-1	NA	NA	NA	NA	NA	NA	NA	NA	NA	NA	NA	NA	NA	NA	NA	NA	NA	NA	NA	NA	NA	NA	NA	NA	NA	NA	NA	NA	NA	NA	NA	NA	NA	NA	NA	NA	NA	NA	NA	NA	NA	NA	NA	NA	NA	NA	NA
Myotube	MYBPH	MYH3	MYOG	TTN	NA	NA	NA	NA	NA	NA	NA	NA	NA	NA	NA	NA	NA	NA	NA	NA	NA	NA	NA	NA	NA	NA	NA	NA	NA	NA	NA	NA	NA	NA	NA	NA	NA	NA	NA	NA	NA	NA	NA	NA	NA	NA	NA	NA	NA
Naive B cell	CD19	CD27	IgD	IgD family	CD24	CD38	CD27	NA	NA	NA	NA	NA	NA	NA	NA	NA	NA	NA	NA	NA	NA	NA	NA	NA	NA	NA	NA	NA	NA	NA	NA	NA	NA	NA	NA	NA	NA	NA	NA	NA	NA	NA	NA	NA	NA	NA	NA	NA	NA
Naive CD4+ T cell	CD4	CD45RA	CD62L	PTPRC	SELL	ABLIM1	ACTN1	C1orf162	C6orf48	CCR7	CD55	EEF1B2	EIF3L	FAM117B	FHIT	GIMAP5	GIMAP8	GPR183	IL7R	LDLRAP1	LRRC75A-AS1	LRRN3	MAL	MYC	NELL2	NOSIP	PRKCA	RPS5	RSL1D1	SATB1	SERINC5	SLC40A1	SVIL	TCF7	TESPA1	TMEM204	TRABD2A	TSHZ2	TXK	NA	NA	NA	NA	NA	NA	NA	NA	NA	NA
Naive CD8+ T cell	ABLIM1	ACTN1	AIF1	APBA2	APEX1	ARHGAP45	ARHGEF18	ATM	BACH2	BEX4	C1orf162	C1orf228	C6orf48	CA6	CAMK4	CCR7	CD248	CD55	CEP68	COQ8A	DGKA	EEF2	EIF3E	EIF3L	EPHX2	EXOSC8	FAM102A	FAM117B	FAM60A	FKBP5	FOXP1	GAS5	GCSAM	GIMAP2	GLTSCR2	GPR155	GPR183	IGF1R	ITFG2	LDHB	LDLRAP1	LEF1	LEF1-AS1	LINC01550	LMO7	LRRC75A	LRRC75A-AS1	LRRN3	MAL
Naive regulatory T (Treg) cell	CD127	CD25	CD4	CD45RA	IL7R	IL2RA	PTPRC	NA	NA	NA	NA	NA	NA	NA	NA	NA	NA	NA	NA	NA	NA	NA	NA	NA	NA	NA	NA	NA	NA	NA	NA	NA	NA	NA	NA	NA	NA	NA	NA	NA	NA	NA	NA	NA	NA	NA	NA	NA	NA
Naive T cell	CD27	CD4	CD45RA	CD62L	CD8	PTPRC	SELL	CD8A	CCR5	CCR7	CD45RO	CD3	[CD3D	CD3E	CD3G]	CD45RA	PTPRC	CD197	CD3	CD45RB	CCR7	[CD3D	CD127	CD197	CD27	IL7R	CD8B	NA	NA	NA	NA	NA	NA	NA	NA	NA	NA	NA	NA	NA	NA	NA	NA	NA	NA	NA	NA	NA	NA
Natural killer cell	CD11b	CD16	CD19	CD2	CD3	CD56	CD94	NKG2A	ITGAM	[FCGR3A	FCGR3B]	[CD3D	CD3E	CD3G]	NCAM1	KLRD1	KLRC1	CD56	NCAM1	CD94	KLRD1	CD49a	CXCR6	ITGA1	CD16	[FCGR3A	CD3	[CD3D	CD158	CD314	FASL	NKP46	CD158 family	KLRK1	FASLG	NCR1	NKp46	NCR1	NKG2D	CD45	PTPRC	IOT-10	NA	Dipeptidyl peptidase 4	DPP4	CD3D	NKG7	KIR2DL3	CD160
Natural killer T (NKT) cell	CD3	CD56	[CD3D	CD3E	CD3G]	NCAM1	CD3D	CD52	CD7	FCGR3A	GZMB	KLRD1	TRAC	TRA	IL7R	CD8A	GNLY	PRF1	TRGC2	CD16	CD3	CD45	Granzyme	NK1.1	[FCGR3A	FCGR3B]	[CD3D	PTPRC	Granzyme family	KLRB1	CD8A	CD8B	ZNF683	AAGAB	AAK1	AAMP	AASDHPPT	AATF	ABCA5	ABCA7	ABCB1	ABCB7	ABCE1	ABCF1	ABCF2	ABHD14B	ABHD15	ABHD17A	ABHD17B
Natural memory B cell	CD19	CD27	IgD	IgM	IgD family	CD40LG	NA	NA	NA	NA	NA	NA	NA	NA	NA	NA	NA	NA	NA	NA	NA	NA	NA	NA	NA	NA	NA	NA	NA	NA	NA	NA	NA	NA	NA	NA	NA	NA	NA	NA	NA	NA	NA	NA	NA	NA	NA	NA	NA
Natural regulatory T (Treg) cell	CD6	CD127	CD25	CD4	HELIOS	IL7R	IL2RA	IKZF2	NA	NA	NA	NA	NA	NA	NA	NA	NA	NA	NA	NA	NA	NA	NA	NA	NA	NA	NA	NA	NA	NA	NA	NA	NA	NA	NA	NA	NA	NA	NA	NA	NA	NA	NA	NA	NA	NA	NA	NA	NA
Nephron epithelial cell	AQP2	ATP6V0D2	AVPR2	CLCNKB	CLDN16	CLDN8	KCNJ1	KRT23	PODXL	PTPRO	SAA2	SLC12A1	SLC13A3	SLC16A9	SLC17A3	SLC22A7	SLC22A8	SLC26A4	SLC34A1	SLC4A1	SLC7A13	SLC8A1	VCAM1	WT1	NA	NA	NA	NA	NA	NA	NA	NA	NA	NA	NA	NA	NA	NA	NA	NA	NA	NA	NA	NA	NA	NA	NA	NA	NA
Neural cell	FZD3	OTX2	PTN	NA	NA	NA	NA	NA	NA	NA	NA	NA	NA	NA	NA	NA	NA	NA	NA	NA	NA	NA	NA	NA	NA	NA	NA	NA	NA	NA	NA	NA	NA	NA	NA	NA	NA	NA	NA	NA	NA	NA	NA	NA	NA	NA	NA	NA	NA
Neural crest cell	NG2	Nestin	CSPG4	NES	CD271	CD49d	CD57	NOTCH1	NGFR	ITGA4	B3GAT1	ASCL1	BMP4	BMP7 Heterodimer	BMP7	CHD7	FOXD3	Integrin alpha4beta1	Integrin alpha4beta7	Neurogenin-1	Neurogenin-2	Neurogenin-3	TNFRSF16	NOTCH2	Numb	PAX3	Slug	Snail	SOX10	Vimentin	[BMP4	BMP7]	[ITGA4	ITGB1]	ITGB7]	NEUROG1	NEUROG2	NEUROG3	NGFR	NUMB	NA	NA	VIM	NA	NA	NA	NA	NA	NA
Neural crest stem cell	CD271	CD49d	HNK1	NGFR	ITGA4	CHST10	NA	NA	NA	NA	NA	NA	NA	NA	NA	NA	NA	NA	NA	NA	NA	NA	NA	NA	NA	NA	NA	NA	NA	NA	NA	NA	NA	NA	NA	NA	NA	NA	NA	NA	NA	NA	NA	NA	NA	NA	NA	NA	NA
Neural progenitor cell	CD271	GFAPdelta	NGFR	GFAP	Nestin	NES	KSCNS3	NGFR	SLITRK6	NA	GPR56	ADGRG1	DCX	NeuroD	PSA-NCAM	SOX2	TUC4	NEUROD1	NCAM1	DPYSL3	ANP32E	APOLD1	ASPM	ATAD2	AURKB	BIRC5	BTG3	BUB1	BUB3	C19orf48	C21orf58	NA	CCNB1	CCNB2	CDC20	CDCA3	CDCA4	CDCA5	CDCA7	CDK1	CDKN3	CDON	CENPF	CENPK	CENPM	CENPN	CENPU	CENPW	CHL1
Neural stem cell	CD133	Nestin	SOX2	PROM1	NES	SOX1	SOX9	CD200	CD49f	ITGA6	Nestin	NES	KSCNS3	NGFR	SLITRK6	NA	CD271	NGFR	GPR56	ADGRG1	DCX	NeuroD	PSA-NCAM	TUC4	NEUROD1	NCAM1	DPYSL3	HMGB2	ASCL1	BMI1	CD146	CD24	CD29	CD338	CD81	CXCR4	Ki67	Musashi-1	NOTCH1	Vimentin	MCAM	ITGB1	ABCG2	MKI67	MSI1	VIM	PAX6	SOX1	ABCG2
Neural tube cell	ABCG2	CD146	CD15	CD184	CD271	CD288	CD349	CD49f	CD57	CD81	CD95	Neuroglycan-C	Neuropilin-2	NOTCH1	MCAM	FUT4	CXCR4	NGFR	TLR8	FZD9	ITGA6	B3GAT1	FAS	CSPG5	NELL2	NA	NA	NA	NA	NA	NA	NA	NA	NA	NA	NA	NA	NA	NA	NA	NA	NA	NA	NA	NA	NA	NA	NA	NA
Neuroendocrine cell	Neuron-specific enolase	ENO2	SV2	SV2A	ACADSB	ACSL4	ADA	ADAM10	AEN	AFAP1	AHCY	ALPL	ANXA1	ANXA4	ASCL1	ASCL2	ATP11C	AZGP1	CCNJ	COLCA2	CPE	CRYM	DIP2B	EPB41L4A-AS1	FAM117B	FBRSL1	FGF1	FMNL2	FOXK2	FRAT2	GRAMD1A	GYS2	HDAC2	HES6	HOMER3	HOTAIRM1	HOXA1	HSPD1	ID2	IL1B	IL23A	INPP5B	KCNN3	KDM6B	KYNU	LFNG	LOC101927318	LOC644961	LRMP
Neuroepithelial cell	E-cadherin	HES1	HES3	Nestin	Notch1	Occludin	SOX2	CDH1	NES	NOTCH1	OCLN	NA	NA	NA	NA	NA	NA	NA	NA	NA	NA	NA	NA	NA	NA	NA	NA	NA	NA	NA	NA	NA	NA	NA	NA	NA	NA	NA	NA	NA	NA	NA	NA	NA	NA	NA	NA	NA	NA
Neuron	MAP2	NeuN	Synapsin	Tuj1	RBFOX3	Synapsin family	TUBB3	DCL	DCLK3	FE65	APBB1	NeuN	RBFOX3	GFAP	MAP2	Nestin	NES	MARK4	MHC class I	160 kDa neurofilament medium	200kDa neurofilament heavy	PSD95	Synaptophysin	NEFM	NEFH	DLG4	SYP	Doublecortin	Doublecortin family	BCL2	c-Fos	c-Src	CD100	CD106	CD112	CD133	CD15	CD166	CD172a	CD172b	CD200	CD231	CD24	CD271	CD304	CD325	CD47	CD56	CD6
Neuronal progenitor cell	MAP2	PAX6	SOX2	NA	NA	NA	NA	NA	NA	NA	NA	NA	NA	NA	NA	NA	NA	NA	NA	NA	NA	NA	NA	NA	NA	NA	NA	NA	NA	NA	NA	NA	NA	NA	NA	NA	NA	NA	NA	NA	NA	NA	NA	NA	NA	NA	NA	NA	NA
Neutrophil	CD16b	FCGR3B	CD11b	CD11c	CD123	CD14	CD15	CD16	CD33	CD66b	HLA-DR	ITGAM	ITGAX	IL3RA	FUT4	[FCGR3A	FCGR3B]	CEACAM8	HLA-DR family	MPO	CD13	CD16b	CD45	ANPEP	FCGR3B	PTPRC	CD15	FUT4	HNL	LCN2	CD24	FMLP	GP110	FPR1	CD68	CD66b	CEACAM8	NGAL	CXCL8	MNDA	SELL	CD10	CD114	CD11b	CD13	CD31	CD32	CD62L	CD64
Non-classical monocyte	CD11b	CD11c	CD123	CD14	CD15	CD16	CD33	CD66b	HLA-DR	ITGAM	ITGAX	IL3RA	FUT4	[FCGR3A	FCGR3B]	CEACAM8	HLA-DR family	CD14	CD16	CX3CR1	SLAN	[FCGR3A	SECISBP2L	NA	NA	NA	NA	NA	NA	NA	NA	NA	NA	NA	NA	NA	NA	NA	NA	NA	NA	NA	NA	NA	NA	NA	NA	NA	NA
Non-switched B cell	CD27	IgD	IgD family	NA	NA	NA	NA	NA	NA	NA	NA	NA	NA	NA	NA	NA	NA	NA	NA	NA	NA	NA	NA	NA	NA	NA	NA	NA	NA	NA	NA	NA	NA	NA	NA	NA	NA	NA	NA	NA	NA	NA	NA	NA	NA	NA	NA	NA	NA
Non-switched memory B cell	CD19	CD27	IgD	IgD family	NA	NA	NA	NA	NA	NA	NA	NA	NA	NA	NA	NA	NA	NA	NA	NA	NA	NA	NA	NA	NA	NA	NA	NA	NA	NA	NA	NA	NA	NA	NA	NA	NA	NA	NA	NA	NA	NA	NA	NA	NA	NA	NA	NA	NA
Nucleus pulposus cell	CA12	CD24	FOXF1	KRT19	PAX1	PTN	FOXF1	NA	NA	NA	NA	NA	NA	NA	NA	NA	NA	NA	NA	NA	NA	NA	NA	NA	NA	NA	NA	NA	NA	NA	NA	NA	NA	NA	NA	NA	NA	NA	NA	NA	NA	NA	NA	NA	NA	NA	NA	NA	NA
Null cell	N-MICG	NA	NA	NA	NA	NA	NA	NA	NA	NA	NA	NA	NA	NA	NA	NA	NA	NA	NA	NA	NA	NA	NA	NA	NA	NA	NA	NA	NA	NA	NA	NA	NA	NA	NA	NA	NA	NA	NA	NA	NA	NA	NA	NA	NA	NA	NA	NA	NA
Oligodendrocyte	NOGO	RTN4	OLIG2	MBP	MOG	Olig 1	Olig 2	Olig 3	OSP	SOX10	OLIG1	OLIG2	OLIG3	CLDN11	ACAT2	ACTG1	AFAP1L2	AMOTL2	ANGPTL2	APOD	ARL4A	ASIC1	ATCAY	ATP5E	BIN1	C17orf76-AS1	C2orf27A	CDH13	CDHR1	CNP	COX7C	CRB1	CSPG4	CXADR	DHCR24	DHCR7	DLL1	DLL3	EBP	EEF1B2	EEF2	EIF3E	EIF3L	EPN2	FA2H	FABP7	FAU	FDPS	FERMT1
Oligodendrocyte precursor cell	LHFPL3	MEGF11	PCDH15	PDGFRA	NA	NA	NA	NA	NA	NA	NA	NA	NA	NA	NA	NA	NA	NA	NA	NA	NA	NA	NA	NA	NA	NA	NA	NA	NA	NA	NA	NA	NA	NA	NA	NA	NA	NA	NA	NA	NA	NA	NA	NA	NA	NA	NA	NA	NA
Oligodendrocyte progenitor cell	A2B5	NG2	OLIG2	PDGFR-alpha	NA	CSPG4	PDGFRA	NG2	CSPG4	ABRACL	ALCAM	ANGPTL2	ANXA5	APOD	ARC	ARL4A	B2M	BCAN	BCHE	BCL11A	BRINP3	C2orf80	C8orf46	CA10	CADM2	CD24	CD63	CD82	CD9	CNP	CNTN1	COL20A1	COL9A1	CSPG5	CSRP2	CST3	DBI	DCX	DUSP6	EDNRB	ELAVL4	ENC1	EPB41L2	EPN2	ETV1	ETV5	FIBIN	GATM	GNG7
Oocyte	NA	NLRP9	ABCA5	ABCC4	ABI3BP	AKD1	AMPD3	ANKRA2	ARV1	C4orf27	C5orf22	C5orf34	C5orf36	C7orf10	CENPE	CEP78	CHIC1	CLSTN2	CNN3	CREB1	DCLRE1A	DCUN1D5	DEPDC7	DHX32	NA	DUSP19	DYNC2H1	EIF4A2	EPB41L5	FAM119A	FBXO43	GGCT	GNPDA2	GOPC	GRM8	GRTP1	HOOK1	HOOK2	IGSF11	ITGAE	ITGB3BP	KIF15	LAMB1	LANCL1	LMO3	LONRF1	LRCH1	LRMP	LRRC16A
Oogenesis phase fetal germ cell	AAK1	ABCB4	ABCC1	ABCC4	ABCD3	ABHD12B	ABHD2	ABLIM1	ABLIM2	ACAT1	ACE2	ACO1	ACOT2	ACOT4	ACTL8	ACYP2	ADA	ADAD1	ADAMTS17	ADARB2	ADCY5	ADCY9	ADGRG6	ADI1	ADSS	AFAP1-AS1	AFF1	AGGF1	AGO2	AGTRAP	AIM1	AK1	AKR1B1	AKT3	ALDH1A2	ALDH5A1	ALKBH2	AMBP	AMOT	ANK3	ANKRD45	ANKRD46	ANKS4B	ANO10	ANXA11	ANXA7	APBA1	ARAP2	ARFIP2
Oral keratinocyte stem cell	CD71	Integrin alpha6beta4	TFRC	[ITGA6	ITGB4]	NA	NA	NA	NA	NA	NA	NA	NA	NA	NA	NA	NA	NA	NA	NA	NA	NA	NA	NA	NA	NA	NA	NA	NA	NA	NA	NA	NA	NA	NA	NA	NA	NA	NA	NA	NA	NA	NA	NA	NA	NA	NA	NA	NA
Osteoblast	ALP	STRO-1	ALPL	NA	Alkaline phosphatase	ALPG	CD90	THY1	CD105	ENG	Additional GABA Compounds	CD166	B220	Calcitonin and Related Receptor Agonists	Calcitonin and Related Receptor Antagonists	Calcitonin R	CD44	CD45	CD45.1	CD45.2	CD45RO	CD73	CD90	DC-STAMP	DLX5	EBF2	GABA-B R1	GABA-B Receptor Agonists	GABA-B Receptor Antagonists	GABA B Receptor Compounds	GABA-B Receptor Modulators	GABA Transporter Inhibitors	CD51	E4BP4	OC-STAMP	OSCAR	SP7	PTH1R	TNFRSF11A	RUNX2	TBX2	TBX3	TBX5	TCIRG1	WDR5	CALCR	ALCAM	PTPRC	NT5E
Osteoclast	CD56	RUNX2	NCAM1	SOFAT	THNSL2	CTSK	RANK	TRAP	TNFRSF11A	CD40LG	CTR	CTSK	CALCR	NA	NA	NA	NA	NA	NA	NA	NA	NA	NA	NA	NA	NA	NA	NA	NA	NA	NA	NA	NA	NA	NA	NA	NA	NA	NA	NA	NA	NA	NA	NA	NA	NA	NA	NA	NA
Osteocyte	DMP1	E11	MEPE	PHEX	SOST	NA	CD44	CX43	GJA1	SOST	Biglycan	DMP1	FGF23	Fibronectin	Anastellin	Podoplanin	SPARC	BGN	FN1	PDPN	NA	NA	NA	NA	NA	NA	NA	NA	NA	NA	NA	NA	NA	NA	NA	NA	NA	NA	NA	NA	NA	NA	NA	NA	NA	NA	NA	NA	NA
Osteogenic precursor-like cell	BMPRIB	BMPR1B	NA	NA	NA	NA	NA	NA	NA	NA	NA	NA	NA	NA	NA	NA	NA	NA	NA	NA	NA	NA	NA	NA	NA	NA	NA	NA	NA	NA	NA	NA	NA	NA	NA	NA	NA	NA	NA	NA	NA	NA	NA	NA	NA	NA	NA	NA	NA
Ovarian germ stem cell	2022-10-04	POU5F1	NA	NA	NA	NA	NA	NA	NA	NA	NA	NA	NA	NA	NA	NA	NA	NA	NA	NA	NA	NA	NA	NA	NA	NA	NA	NA	NA	NA	NA	NA	NA	NA	NA	NA	NA	NA	NA	NA	NA	NA	NA	NA	NA	NA	NA	NA	NA
Ovarian somatic cell	LGR5	NA	NA	NA	NA	NA	NA	NA	NA	NA	NA	NA	NA	NA	NA	NA	NA	NA	NA	NA	NA	NA	NA	NA	NA	NA	NA	NA	NA	NA	NA	NA	NA	NA	NA	NA	NA	NA	NA	NA	NA	NA	NA	NA	NA	NA	NA	NA	NA
Oviduct-derived stem cell	ABCG2	CD105	CD106	CD117	CD133	CD140b	CD146	CD166	CD29	CD31	CD34	CD44	CD45	CD49d	CD54	CD73	CD90	OCT4	SOX2	SSEA-4	ENG	VCAM1	KIT	PROM1	PDGFRB	MCAM	ALCAM	ITGB1	PECAM1	PTPRC	ITGA4	ICAM1	NT5E	THY1	POU5F1	NA	NA	NA	NA	NA	NA	NA	NA	NA	NA	NA	NA	NA	NA
Oxyntic progenitor cell	ASPM	NA	NA	NA	NA	NA	NA	NA	NA	NA	NA	NA	NA	NA	NA	NA	NA	NA	NA	NA	NA	NA	NA	NA	NA	NA	NA	NA	NA	NA	NA	NA	NA	NA	NA	NA	NA	NA	NA	NA	NA	NA	NA	NA	NA	NA	NA	NA	NA
Oxyntic stem cell	ASPM	NA	NA	NA	NA	NA	NA	NA	NA	NA	NA	NA	NA	NA	NA	NA	NA	NA	NA	NA	NA	NA	NA	NA	NA	NA	NA	NA	NA	NA	NA	NA	NA	NA	NA	NA	NA	NA	NA	NA	NA	NA	NA	NA	NA	NA	NA	NA	NA
Pancreatic ductal stem cell	CK19	Insulin	Glucagon	KRT19	INS	GCG	NA	NA	NA	NA	NA	NA	NA	NA	NA	NA	NA	NA	NA	NA	NA	NA	NA	NA	NA	NA	NA	NA	NA	NA	NA	NA	NA	NA	NA	NA	NA	NA	NA	NA	NA	NA	NA	NA	NA	NA	NA	NA	NA
Pancreatic endoderm cell	CD142	F3	FOXA2	NeuroD1	NKX6.1	PAX6	PDX1	SOX17	NEUROD1	NKX6-1	NA	NA	NA	NA	NA	NA	NA	NA	NA	NA	NA	NA	NA	NA	NA	NA	NA	NA	NA	NA	NA	NA	NA	NA	NA	NA	NA	NA	NA	NA	NA	NA	NA	NA	NA	NA	NA	NA	NA
Pancreatic polypeptide cell	AQP3	ARHGAP3	ARX	BHLHB26	BHLHB27	CARTPT	EGR3	ENTPD2	ETV1	MEIS1	MEIS2	PAX6	PTGFR	RBTN3	SERTM1	SLITRK6	THSD7A	ZNF506	CHN2	UBA2	ID2	ID4	LMO3	NA	NA	NA	NA	NA	NA	NA	NA	NA	NA	NA	NA	NA	NA	NA	NA	NA	NA	NA	NA	NA	NA	NA	NA	NA	NA
Pancreatic progenitor cell	GLUT2	SLC2A2	AC133	PROM1	NA	NA	NA	NA	NA	NA	NA	NA	NA	NA	NA	NA	NA	NA	NA	NA	NA	NA	NA	NA	NA	NA	NA	NA	NA	NA	NA	NA	NA	NA	NA	NA	NA	NA	NA	NA	NA	NA	NA	NA	NA	NA	NA	NA	NA
Pancreatic stem cell	c-Kit	KIT	CXCR4	AC133	PROM1	SSEA-4	NA	LGR5	NA	NA	NA	NA	NA	NA	NA	NA	NA	NA	NA	NA	NA	NA	NA	NA	NA	NA	NA	NA	NA	NA	NA	NA	NA	NA	NA	NA	NA	NA	NA	NA	NA	NA	NA	NA	NA	NA	NA	NA	NA
Paneth cell	AMACR	HD-5	DEFA5	IL-9	IL9	ABCA1	ABCG1	ABI3	ACP5	ACTRT3	ADAP2	ADCY7	ADCY9	ADGRG5	AIF1	AOAH	APOBEC3A	ARHGDIB	ARL4C	ARRB2	ATF5	ATP11A	ATP1B3	ATP6V1B2	BCL2A1	BIRC3	BRE-AS1	BTK	C1QA	C1QB	C1QC	C2	C5AR1	CASP1	CCDC134	CCL3	CCL4	CCR1	CD14	CD163	CD163L1	CD180	CD209	CD300A	CD300E	CD33	CD37	CD4	CD40
Parietal progenitor cell	ANXA1	CFH	FGD5	FKBP14	H6PD	HBB	KERA		NA	NA	NA	NA	NA	NA	NA	NA	NA	NA	NA	NA	NA	NA	NA	NA	NA	NA	NA	NA	NA	NA	NA	NA	NA	NA	NA	NA	NA	NA	NA	NA	NA	NA	NA	NA	NA	NA	NA	NA	NA
PDX1+ pancreatic progenitor cell	CD24	PDX1	NA	NA	NA	NA	NA	NA	NA	NA	NA	NA	NA	NA	NA	NA	NA	NA	NA	NA	NA	NA	NA	NA	NA	NA	NA	NA	NA	NA	NA	NA	NA	NA	NA	NA	NA	NA	NA	NA	NA	NA	NA	NA	NA	NA	NA	NA	NA
Pericyte	CD146	CD34	CD45	CD56	MCAM	PTPRC	NCAM1	Calponin	CD90	DLK	NG2	PDGF-A	SMA	Calponin family	THY1	DLK1	CSPG4	PDGFA	SMN1	CD31	PECAM1	PDGFR-alpha	PDGFRA	PDGFR-alpha	PDGFR-beta	PDGFRA	PDGFRB	Alkaline phosphatase	ALPG	NG2	CSPG4	NG2 proteoglycan	CD140b	PDGFRB	alpha-SMA	ACTA2	CD105	CD146	CD271	ENG	MCAM	NGFR	CD10	CD105	CD13	CD140	CD166	CD29	CD44
Periodontal ligament stem cell	CD31	CD34	CD45	PECAM1	PTPRC	NA	NA	NA	NA	NA	NA	NA	NA	NA	NA	NA	NA	NA	NA	NA	NA	NA	NA	NA	NA	NA	NA	NA	NA	NA	NA	NA	NA	NA	NA	NA	NA	NA	NA	NA	NA	NA	NA	NA	NA	NA	NA	NA	NA
Periodontal stem cell	SSEA-4	STRO-1	NA	NA	NA	NA	NA	NA	NA	NA	NA	NA	NA	NA	NA	NA	NA	NA	NA	NA	NA	NA	NA	NA	NA	NA	NA	NA	NA	NA	NA	NA	NA	NA	NA	NA	NA	NA	NA	NA	NA	NA	NA	NA	NA	NA	NA	NA	NA
Periosteum-derived progenitor cell	CD166	CD45	CD9	CD90	ALCAM	PTPRC	THY1	NA	NA	NA	NA	NA	NA	NA	NA	NA	NA	NA	NA	NA	NA	NA	NA	NA	NA	NA	NA	NA	NA	NA	NA	NA	NA	NA	NA	NA	NA	NA	NA	NA	NA	NA	NA	NA	NA	NA	NA	NA	NA
Peritubular myoid cell	ACTA2	NA	NA	NA	NA	NA	NA	NA	NA	NA	NA	NA	NA	NA	NA	NA	NA	NA	NA	NA	NA	NA	NA	NA	NA	NA	NA	NA	NA	NA	NA	NA	NA	NA	NA	NA	NA	NA	NA	NA	NA	NA	NA	NA	NA	NA	NA	NA	NA
Photoreceptor cell	CRX	Nestin	Peripherin	PKC	Recoverin	Rhodopsin	RPE65	NES	PRPH	PRRT2	RCVRN	RHO	NA	NA	NA	NA	NA	NA	NA	NA	NA	NA	NA	NA	NA	NA	NA	NA	NA	NA	NA	NA	NA	NA	NA	NA	NA	NA	NA	NA	NA	NA	NA	NA	NA	NA	NA	NA	NA
Pigment epithelial cell	RPE65	class III beta-tubulin	TUBB3	NA	NA	NA	NA	NA	NA	NA	NA	NA	NA	NA	NA	NA	NA	NA	NA	NA	NA	NA	NA	NA	NA	NA	NA	NA	NA	NA	NA	NA	NA	NA	NA	NA	NA	NA	NA	NA	NA	NA	NA	NA	NA	NA	NA	NA	NA
Pit cell	ADAMTS6	BLOC1S3	DCUN1D3	FAHD2B	GALNT7	GREM2	MBD1	NTN1	RBL1	RSPO2	SALL4	TMEM135	ZNF747	NA	NA	NA	NA	NA	NA	NA	NA	NA	NA	NA	NA	NA	NA	NA	NA	NA	NA	NA	NA	NA	NA	NA	NA	NA	NA	NA	NA	NA	NA	NA	NA	NA	NA	NA	NA
Pit progenitor cell	ACTC1	ADRA1D	AK4	ALDH1B1	BARX1	BCL11A	BCL2	BMPER	CAPS	CFAP221	CFL2	CNN1	CORO1C	DHX35	DIXDC1	FAM19A4	FBXO32	GBP2	HACD1	HSPB8	IL17B	KCNMB1	LAMA5	LDB3	LIMS2	LRP5	LRRFIP2	MICALL1	MVB12B	NFIX	NPB	NRXN3	OLR1	P2RX4	PIPOX	PPP1R14A	RASSF3	RGAG4	RPRD1B	RSPO3	SBSPON	SETD1B	SGCA	SLC24A3	SLC2A4	SMG8	SRF	TIMM17A	TMEM47
Placenta cell	CDX2	NA	NA	NA	NA	NA	NA	NA	NA	NA	NA	NA	NA	NA	NA	NA	NA	NA	NA	NA	NA	NA	NA	NA	NA	NA	NA	NA	NA	NA	NA	NA	NA	NA	NA	NA	NA	NA	NA	NA	NA	NA	NA	NA	NA	NA	NA	NA	NA
Plasma cell	CD19	CD27	CD38	IgD	IgD family	CD138	SDC1	CD19	CD27	CD229	CD319	CD54	LY9	LAIR1	ICAM1	CD117	KIT	CD38	CD229	LY9	CD269	TNFRSF17	IGHA2	IGHG3	IGKC	JCHAIN	MZB1	BLIMP1	CD138	CD184	CD20	CD252	CD31	CD81	CD9	IRF4	XBP1	PRDM1	SDC1	CXCR4	MS4A1	TNFSF4	PECAM1	AC026202.3	AC104699.1	AL928768.3	BRSK1	CD79A	CPNE5
Plasmablast	CD19	CD24	CD38	CD38	IgM	CD40LG	NA	NA	NA	NA	NA	NA	NA	NA	NA	NA	NA	NA	NA	NA	NA	NA	NA	NA	NA	NA	NA	NA	NA	NA	NA	NA	NA	NA	NA	NA	NA	NA	NA	NA	NA	NA	NA	NA	NA	NA	NA	NA	NA
Plasmacytoid dendritic cell	NRP1	CD141	THBD	BDCA2	CD123	CLEC4C	IL3RA	CXCR3	JCHAIN	NRP1	IRF8	CD11b	CD11c	CD197	CD1a	CD1b	CD1c	CD273	CD303	CD304	CD4	CD40	CD45R	CD49d	CD8	CD80	CD83	CD85g	CD86	33D1	F4/80	HLA-DR	MHC Class II	Siglec H	ITGAM	ITGAX	CCR7	CD1A	CD1B	CD1C	PDCD1LG2	CLEC4C	PTPRC	ITGA4	CD8A	LILRA4	NA	ADGRE1	HLA-DR family
Platelet	CD14	CD41	ITGA2B	CD42b	GP1BA	CD31	PECAM1	CD154	CD41	CD61	CD62P	CD40LG	ITGA2B	ITGB3	SELP	CD42a	CD42b	GP9	GP1BA	CD107a	CD107b	CD110	CD147	CD151	CD173	CD226	CD23	CD31	CD36	CD42c	CD42d	CD49f	CD51	CD60a	CD84	CD9	CD92	GARP	LAP	LAMP1	LAMP2	MPL	BSG	NA	FCER2	PECAM1	GP1BB	GP5	ITGA6
Pluripotent stem cell	CDH11	NA	GPC3	PRSS50	CD112	CD31	CD326	CD49f	NECTIN2	PECAM1	EPCAM	ITGA6	NA	ALPL	NA	OCT4	SOX2	SSEA-1	SSEA-4	POU5F1	FUT4	NA	Alkaline phosphatase	SSEA-3	TRA-1-60	PODXL	CD13	ANPEP	CD9	GCTM-2	SSEA-4	TRA-1-81	NA	2022-10-04	POU5F1	CD49f	KLF4	LIN28	NA	ITGA6	LIN28A	NA	NA	NA	NA	NA	NA	NA	NA
Pluripotent very small embryonic-like cell	CD133	OCT4A	SSEA-4	PROM1	POU5F1	NA	NA	NA	NA	NA	NA	NA	NA	NA	NA	NA	NA	NA	NA	NA	NA	NA	NA	NA	NA	NA	NA	NA	NA	NA	NA	NA	NA	NA	NA	NA	NA	NA	NA	NA	NA	NA	NA	NA	NA	NA	NA	NA	NA
Podocyte	Ezrin	EZR	NA	NA	NA	NA	NA	NA	NA	NA	NA	NA	NA	NA	NA	NA	NA	NA	NA	NA	NA	NA	NA	NA	NA	NA	NA	NA	NA	NA	NA	NA	NA	NA	NA	NA	NA	NA	NA	NA	NA	NA	NA	NA	NA	NA	NA	NA	NA
PP cell	PPY	NA	NA	NA	NA	NA	NA	NA	NA	NA	NA	NA	NA	NA	NA	NA	NA	NA	NA	NA	NA	NA	NA	NA	NA	NA	NA	NA	NA	NA	NA	NA	NA	NA	NA	NA	NA	NA	NA	NA	NA	NA	NA	NA	NA	NA	NA	NA	NA
Preadipocyte	CD31	CD36	PECAM1	NA	NA	NA	NA	NA	NA	NA	NA	NA	NA	NA	NA	NA	NA	NA	NA	NA	NA	NA	NA	NA	NA	NA	NA	NA	NA	NA	NA	NA	NA	NA	NA	NA	NA	NA	NA	NA	NA	NA	NA	NA	NA	NA	NA	NA	NA
Preadipocyte progenitor cell	CD34	PDGFR-alpha	PDGFRA	NA	NA	NA	NA	NA	NA	NA	NA	NA	NA	NA	NA	NA	NA	NA	NA	NA	NA	NA	NA	NA	NA	NA	NA	NA	NA	NA	NA	NA	NA	NA	NA	NA	NA	NA	NA	NA	NA	NA	NA	NA	NA	NA	NA	NA	NA
Premeiotic germ cell	MAGE-A4	MAGEA4	NA	NA	NA	NA	NA	NA	NA	NA	NA	NA	NA	NA	NA	NA	NA	NA	NA	NA	NA	NA	NA	NA	NA	NA	NA	NA	NA	NA	NA	NA	NA	NA	NA	NA	NA	NA	NA	NA	NA	NA	NA	NA	NA	NA	NA	NA	NA
Primitive endoderm cell	CD325	CDH2	ABHD6	ADD3	ALDH1A1	AMBN	AMOTL1	ANKRD1	APOA1	APOA2	BMP2	BMP6	CACHD1	CADM1	CALCR	CAMK2D	CCAT1	CDH11	CDH2	CELA3A	CELA3B	CERS6	CMBL	CNIH3	COL18A1	COL4A1	COL4A2	CPN1	CTSE	DENND2C	DEPDC7	DPP4	DUSP4	DYNLT3	EDEM1	FAM198B	FGG	FLRT3	FN1	FOXA2	FRMD6	FRZB	FST	GATA4	GATA6	GCKR	GCNT3	NA	GPC3
Primitive streak cell	LHX1	MIXL1	NA	NA	NA	NA	NA	NA	NA	NA	NA	NA	NA	NA	NA	NA	NA	NA	NA	NA	NA	NA	NA	NA	NA	NA	NA	NA	NA	NA	NA	NA	NA	NA	NA	NA	NA	NA	NA	NA	NA	NA	NA	NA	NA	NA	NA	NA	NA
Primitive vesicle cell	AC092159.2	CAMK2A	DACH2	DSC1	KIRREL2	KREMEN2	LINC01031	RFPL1	RP1-137K24.1	RP11-387A1.5	RP11-449D8.1	RSPO1	WFIKKN1	NA	NA	NA	NA	NA	NA	NA	NA	NA	NA	NA	NA	NA	NA	NA	NA	NA	NA	NA	NA	NA	NA	NA	NA	NA	NA	NA	NA	NA	NA	NA	NA	NA	NA	NA	NA
Primordial germ cell	VASA	DDX4	CyclinA2	GLUT3	NA	SLC2A3	STELLA	VASA	DPPA3	DDX4	MAGE-A4	MAGEA4	CD38	NA	ALPL	EpCAM	Integrin alpha-6	EPCAM	ITGA6	BLIMP1	PRDM1	CD15	IFITM1	IFITM2	IFITM3	NA	OCT1	OCT3/4	OCT4A	OCT4B	PRDM14	PUM2	SMAD1	SMAD4	SMAD5	SOX2	SSEA-1	DPPA3	PRDM1	FUT4	POU2F1	POU5F1	NA	NA	NA	NA	NA	NA	NA
pro-Natural killer cell (pro-NK cell)	ID2	NA	NA	NA	NA	NA	NA	NA	NA	NA	NA	NA	NA	NA	NA	NA	NA	NA	NA	NA	NA	NA	NA	NA	NA	NA	NA	NA	NA	NA	NA	NA	NA	NA	NA	NA	NA	NA	NA	NA	NA	NA	NA	NA	NA	NA	NA	NA	NA
PROCR+ progenitor cell	CD248	CDH9	CUEDC2	FLRT2	GPC3	GPX7	IGFBP5	IL11RA	ITM2A	LHFP	LRRC17	MEOX2	MFAP4	MGP	PCOLCE	PI15	PLAC9	PRAF2	RAB23	RAMP2	RCN3	SFRP2	NA	NA	NA	NA	NA	NA	NA	NA	NA	NA	NA	NA	NA	NA	NA	NA	NA	NA	NA	NA	NA	NA	NA	NA	NA	NA	NA
Proerythroblast	CD105	CD71	Glycophorin	PU.1	ENG	TFRC	Glycophorin family	SPI1	NA	NA	NA	NA	NA	NA	NA	NA	NA	NA	NA	NA	NA	NA	NA	NA	NA	NA	NA	NA	NA	NA	NA	NA	NA	NA	NA	NA	NA	NA	NA	NA	NA	NA	NA	NA	NA	NA	NA	NA	NA
Progenitor cell	Prominin-1	PROM1	ALCAM	ABCG2	CK5	KRT5	CK19	SCA-1	KRT19	CASP3	ASPM	CD105	CD44	CD73	CD90	STRO-1	ENG	NT5E	THY1	NA	Integrin beta-1	P63	ITGB1	TP63	Keratin-19	Keratin-7	KRT7	NCAM1	DLK1	AFP	CD146	MCAM	CD133	NCAM	NCAM1	CD24	CD49f	ITGA6	Nucleostemin	GNL3	EpCAM	EPCAM	CD29	ESA	PROCR	FLOT2	CD34	CD34	BAALC
Progenitor-like angiogenesis-promoting cell	CD34	NA	NA	NA	NA	NA	NA	NA	NA	NA	NA	NA	NA	NA	NA	NA	NA	NA	NA	NA	NA	NA	NA	NA	NA	NA	NA	NA	NA	NA	NA	NA	NA	NA	NA	NA	NA	NA	NA	NA	NA	NA	NA	NA	NA	NA	NA	NA	NA
PROM1High progenitor cell	ARMC9	CCBE1	NA	NA	NA	NA	NA	NA	NA	NA	NA	NA	NA	NA	NA	NA	NA	NA	NA	NA	NA	NA	NA	NA	NA	NA	NA	NA	NA	NA	NA	NA	NA	NA	NA	NA	NA	NA	NA	NA	NA	NA	NA	NA	NA	NA	NA	NA	NA
PROM1Low progenitor cell	ALCAM	GJC1	MEIS3	PART1	PTGES3L	RAB9B	SGCA	NA	NA	NA	NA	NA	NA	NA	NA	NA	NA	NA	NA	NA	NA	NA	NA	NA	NA	NA	NA	NA	NA	NA	NA	NA	NA	NA	NA	NA	NA	NA	NA	NA	NA	NA	NA	NA	NA	NA	NA	NA	NA
Prostate stem cell	CD44	NA	NA	NA	NA	NA	NA	NA	NA	NA	NA	NA	NA	NA	NA	NA	NA	NA	NA	NA	NA	NA	NA	NA	NA	NA	NA	NA	NA	NA	NA	NA	NA	NA	NA	NA	NA	NA	NA	NA	NA	NA	NA	NA	NA	NA	NA	NA	NA
Proximal tubular cell	Intestinal Alkaline Phosphatase	ALPI	ECM	EMT	MMRN1	ITK	NA	NA	NA	NA	NA	NA	NA	NA	NA	NA	NA	NA	NA	NA	NA	NA	NA	NA	NA	NA	NA	NA	NA	NA	NA	NA	NA	NA	NA	NA	NA	NA	NA	NA	NA	NA	NA	NA	NA	NA	NA	NA	NA
Purkinje cell	KIAA0864	MPRIP	IP3R	Calbindin	Calmodulin-dependent phosphodiesterase	CAR8	Cerebellin	cGMP-dependent protein kinase	clusterin	GABAT	GAD67	Glial fibrillary acidic protein	HDAC6	HFB-16	MAP-120	Myelin basic protein	Myelin protein zero	NMDA-NR1	Olfactory marker protein	PCA1	PCA2	PCPP260	PDE1B	PDE5	PDE9A	PEP19	PMCA	PMCA2	S100A1	SERCA	Spot 35 protein	Zebrin II	ITPR3	NA	PDE1C	CA8	CBLN1	PRKG1	CLU	ABAT	GAD1	GFAP	MPRIP	MBP	MPZ	GRIN1	OMP	ALKBH3	ENPP1
Pyramidal cell	CaMK2 alpha	EMX1	MAP2	MATH-2	mGluR1	mGluR5	Neurogranin	PSD95	R-PTP-gamma	SCIP	CD3E	TBR1	FEZF2	CAMK2A	NEUROD6	GRM1	GRM5	NRGN	DLG4	PTPRG	POU3F1	NA	NA	NA	NA	NA	NA	NA	NA	NA	NA	NA	NA	NA	NA	NA	NA	NA	NA	NA	NA	NA	NA	NA	NA	NA	NA	NA	NA
Radial glial cell	BLBP	GFAP	GLAST	HES1	HES5	N-cadherin	Nestin	PAX6	SOX2	TNC	Vimentin	FABP7	SLC1A3	CDH2	NES	VIM	NA	NA	NA	NA	NA	NA	NA	NA	NA	NA	NA	NA	NA	NA	NA	NA	NA	NA	NA	NA	NA	NA	NA	NA	NA	NA	NA	NA	NA	NA	NA	NA	NA
Red blood cell (erythrocyte)	CD235a	GYPA	ALDH	ALDH family	CD24	CD45	Ter119	PTPRC	NA	CD51	CD61	ITGAV	ITGB3	ALAS2	HBA1	HBB	HBG1	GlyA	NA	NA	NA	NA	NA	NA	NA	NA	NA	NA	NA	NA	NA	NA	NA	NA	NA	NA	NA	NA	NA	NA	NA	NA	NA	NA	NA	NA	NA	NA	NA
Regulatory B cell	CD19	CD1d	CD1D	CD24	CD27	CD38	NA	NA	NA	NA	NA	NA	NA	NA	NA	NA	NA	NA	NA	NA	NA	NA	NA	NA	NA	NA	NA	NA	NA	NA	NA	NA	NA	NA	NA	NA	NA	NA	NA	NA	NA	NA	NA	NA	NA	NA	NA	NA	NA
Regulatory T (Treg) cell	CD49b	LAG3	ITGA2	CD25	CD3	CD4	FOXP3	IL2RA	[CD3D	CD3E	CD3G]	GARP	LRRC32	CD127	CD49d	IL7R	ITGA4	GITR	TNFRSF18	CD39	ENTPD1	CD101	CD25	IL2RA	CD122	IL2RB	CD73	NT5E	FOXP3	ADA	CD26	DPP4	FCRL3	TIGIT	LAG-3	CCR4	CCR6	CTLA4	CD223	CD49b	HELIOS	NRP1	LAG3	ITGA2	IKZF2	IL-10	TGF-beta	IL10	TGF-beta family
Responder T cell	CD25	CD4	GARP	IL2RA	LRRC32	CD101	CD25	IL2RA	NA	NA	NA	NA	NA	NA	NA	NA	NA	NA	NA	NA	NA	NA	NA	NA	NA	NA	NA	NA	NA	NA	NA	NA	NA	NA	NA	NA	NA	NA	NA	NA	NA	NA	NA	NA	NA	NA	NA	NA	NA
Retinal ganglion cell	THY1	Brn-3B	Hu-1	NGF	NSCL2	PKC-alpha	POU4F2	HOXB5	TAF1	PRKCA	NA	NA	NA	NA	NA	NA	NA	NA	NA	NA	NA	NA	NA	NA	NA	NA	NA	NA	NA	NA	NA	NA	NA	NA	NA	NA	NA	NA	NA	NA	NA	NA	NA	NA	NA	NA	NA	NA	NA
Retinal progenitor cell	c-Kit	KIT	NA	NA	NA	NA	NA	NA	NA	NA	NA	NA	NA	NA	NA	NA	NA	NA	NA	NA	NA	NA	NA	NA	NA	NA	NA	NA	NA	NA	NA	NA	NA	NA	NA	NA	NA	NA	NA	NA	NA	NA	NA	NA	NA	NA	NA	NA	NA
Retinoid acid signaling-responsive fetal germ cell	A1BG	AAMDC	ABHD14A	ACTN2	ADA	AFF3	AGBL5	AKAP11	ANHX	ANP32B	ARL6IP4	ASB9	ATOX1	ATP6V1D	B2M	B3GALNT1	BID	BLOC1S1	BLVRA	C10orf11	C12orf10	C4orf48	CALCOCO2	CASP7	CCDC74B	CCND1	CCNO	CD24	CD74	CDIPT-AS1	CDK2AP1	CDKN2D	CDKN3	CFAP221	CFAP53	CFAP97	CFI	CHMP2A	CMTM7	CNP	COTL1	COX7A1	CPE	CRABP2	CST3	CST6	CTRL	CXorf67	CYP26A1
Schwann cell	Glial fibrillary acidic protein	GFAP	Myelin basic protein	myelin protein zero	S100A1	MBP	MPZ	GAP43	NCAM	S100	NCAM1	S100 family	NA	NA	NA	NA	NA	NA	NA	NA	NA	NA	NA	NA	NA	NA	NA	NA	NA	NA	NA	NA	NA	NA	NA	NA	NA	NA	NA	NA	NA	NA	NA	NA	NA	NA	NA	NA	NA
Secretory cell	ALDH1A3	AMOTL2	ANPEP	ANTXR1	C3	CA13	CAPN13	CD74	CEACAM6	CFB	CFH	CILP	CP	CPD	CREB3L1	CTSC	CX3CL1	CXCL1	CXCL2	CXCL6	CXCL8	CYFIP2	DTX4	FNDC3B	GABRP	HLA-A	HLA-DMA	HLA-DMB	HLA-DPA1	HLA-DPB1	HLA-DQA1	HLA-DQA2	HLA-DQB1	HLA-DRA	HLA-DRB1	HLA-DRB5	HLA-DRB6	IFITM1	IFITM3	IL1R1	KNCN	LGALS9	LYPD2	MSMB	MUC5B	NCCRP1	PDZK1IP1	PGLYRP4	PI3
Secretory progenitor cell	ADAM28	ADM	AGFG2	APOBEC3A	ARNTL2	ATP10B	BAHD1	BLNK	CACNB1	CALHM2	CCDC94	CDKN2A	CEACAM1	CTSV	CYP2B7P	DUOX2	DUOXA2	DUSP10	DUSP5	EPS8L1	GAN	GBP4	GDPD3	GIT2	GK	GPR160	GPRC5A	GPT2	HDAC9	HOPX	HTRA2	IGF2BP2-AS1	ISG15	KRT78	KYNU	LINC01559	LIPH	MACC1	MANSC1	MBD6	MCPH1	MID2	MNX1	MUC21	MUC3A	NCCRP1	NTHL1	NTN4	OAS1
Semilunar valve cell	MMP-13	MMP13	NA	NA	NA	NA	NA	NA	NA	NA	NA	NA	NA	NA	NA	NA	NA	NA	NA	NA	NA	NA	NA	NA	NA	NA	NA	NA	NA	NA	NA	NA	NA	NA	NA	NA	NA	NA	NA	NA	NA	NA	NA	NA	NA	NA	NA	NA	NA
Serotonergic neuron	PET1	Serotonin transporter	Tryptophan hydroxylase	FEV	NA	NA	NA	NA	NA	NA	NA	NA	NA	NA	NA	NA	NA	NA	NA	NA	NA	NA	NA	NA	NA	NA	NA	NA	NA	NA	NA	NA	NA	NA	NA	NA	NA	NA	NA	NA	NA	NA	NA	NA	NA	NA	NA	NA	NA
Serous acinar cell	CD44	NA	NA	NA	NA	NA	NA	NA	NA	NA	NA	NA	NA	NA	NA	NA	NA	NA	NA	NA	NA	NA	NA	NA	NA	NA	NA	NA	NA	NA	NA	NA	NA	NA	NA	NA	NA	NA	NA	NA	NA	NA	NA	NA	NA	NA	NA	NA	NA
Sertoli cell	SSEA-4	NA	anti-Mullerian hormone	Cytokeratin-18	AMH	KRT18	SOX9	Transferrin	TF	Inhibin beta B	INHBB	Clusterin	CLU	MIS	SOX9	Vimentin	VIM	Androgen-binding protein	Calretinin	Clusterin	Cyclic potein-2	Desert hedgehog	GATA1	GATA4	Inhibin B	M2A	mMullerian inhibiting substance	Serotonin receptor 1A	Stem cell factor	Vimentin	SHBG	CALB2	CLU	NA	DHH	AMH	HTR1A	KITLG	VIM	A2ML1	ABCC5	ABRACL	ACSL4	ACSS1	ACYP2	ADGRG1	AGPAT9	ALDH1A1	AMHR2
Side-population cell	CD44	CD24	CD44	CD49f	ITGA6	NA	NA	NA	NA	NA	NA	NA	NA	NA	NA	NA	NA	NA	NA	NA	NA	NA	NA	NA	NA	NA	NA	NA	NA	NA	NA	NA	NA	NA	NA	NA	NA	NA	NA	NA	NA	NA	NA	NA	NA	NA	NA	NA	NA
SLC16A7+ cell	AAK1	AARD	AASDH	ABCA13	ABCA5	ABCA9	ABCC13	ABCC6	ABCC9	ABCF3	ABHD15	ABI2	ABL2	ACBD7	ACER3	ACIN1	ACKR4	ACSL6	ACSS3	ADAM17	ADAMTS2	ADAR	ADAT1	ADCY1	ADGB	ADPRHL2	ADRBK2	AGAP6	AGBL2	AGER	AGMAT	AHSA2	AIPL1	AIRE	AK3	AKAP8	AKAP9	AKR1D1	ALG1	ALKBH4	ALPK1	ALS2	NA	ANGPT2	ANKIB1	ANKK1	ANKLE1	ANKRD11	ANKRD16
Small intestinal stem cell	DCAMKL-1	DCLK1	NA	NA	NA	NA	NA	NA	NA	NA	NA	NA	NA	NA	NA	NA	NA	NA	NA	NA	NA	NA	NA	NA	NA	NA	NA	NA	NA	NA	NA	NA	NA	NA	NA	NA	NA	NA	NA	NA	NA	NA	NA	NA	NA	NA	NA	NA	NA
Smooth muscle cell	alpha-smooth muscle actin	Desmin	ACTA2	DES	CD146	CD31	MCAM	PECAM1	CALD1	Calponin 1	Hexim 1	Histamine H2 R	GPR38	TAGLN	VE-Cadherin	CNN1	HEXIM1	HRH2	MLNR	CDH5	NA	NA	NA	NA	NA	NA	NA	NA	NA	NA	NA	NA	NA	NA	NA	NA	NA	NA	NA	NA	NA	NA	NA	NA	NA	NA	NA	NA	NA
Somatic stem cell	LGR5	NA	NA	NA	NA	NA	NA	NA	NA	NA	NA	NA	NA	NA	NA	NA	NA	NA	NA	NA	NA	NA	NA	NA	NA	NA	NA	NA	NA	NA	NA	NA	NA	NA	NA	NA	NA	NA	NA	NA	NA	NA	NA	NA	NA	NA	NA	NA	NA
Specialist antigen presenting cell	CD10	CD103	CD106	CD115	CD117	CD11b	CD11c	CD123	CD127	CD141	CD169	CD183	CD192	CD196	CD198	CD1a	CD1c	CD1d	CD205	CD206	CD207	CD209	CD21	CD23	CD282	CD289	CD303	CD304	CD319	CD324	CD33	CD34	CD38	CD39	CD40	CD45RA	CD48	CD49d	CD5	CD68	CD73	CD80	CD81	CD83	CD85g	CD86	CXCR3	Dectin-1	Flt3
Spermatogonial stem cell	SSEA-4	NA	GPR125	ID4	ADGRA3	UCHL1	VASA	DDX4	THY1	BCL6	ETV5	FGFR3	GFRA1	SALL4	NA	NA	NA	NA	NA	NA	NA	NA	NA	NA	NA	NA	NA	NA	NA	NA	NA	NA	NA	NA	NA	NA	NA	NA	NA	NA	NA	NA	NA	NA	NA	NA	NA	NA	NA
Spermatogonium	ITGB1	c-Kit	KIT	KIT	NR6A1	SOHLH2	SYCE3	SSX3	SYCP3	NA	NA	NA	NA	NA	NA	NA	NA	NA	NA	NA	NA	NA	NA	NA	NA	NA	NA	NA	NA	NA	NA	NA	NA	NA	NA	NA	NA	NA	NA	NA	NA	NA	NA	NA	NA	NA	NA	NA	NA
Stem cell	CD20	CD271	MS4A1	NGFR	DNMT3B	GDF3	NA	OCT4	POU5F1	ALDH1	ALDH1A1	CD26	CD44	DPP4	P75	NGFR	SSEA4	NA	LGR5	CD31	CD71	CD90	Nestin	PECAM1	TFRC	THY1	NES	2022-10-04	SOX2	POU5F1	CD34	C-Kit	CD30	PLAP	KIT	TNFRSF8	ALP	CD133	PROM1	Nestin	NES	CD166	TROP2	ALCAM	TACSTD2	SCA-1	CASP3	NA	SALL4
Stromal cell	CD117	CD133	KIT	PROM1	Vimentin	VIM	GREM1	CD105	CD44	CD73	CD90	ENG	NT5E	THY1	CD271	NGFR	STRO-1	NA	CD146	CD166	CD29	CD34	CD45	CD49a	MCAM	ALCAM	ITGB1	PTPRC	ITGA1	CD10	CD105	CD13	MME	ENG	ANPEP	CD102	CD106	CD117	CD140a	CD140b	CD31	CD49d	CD50	CD51	CD61	CD54	LT-betaR	MADCAM1	MMP1
Stromal stem cell	STRO-1	NA	NA	NA	NA	NA	NA	NA	NA	NA	NA	NA	NA	NA	NA	NA	NA	NA	NA	NA	NA	NA	NA	NA	NA	NA	NA	NA	NA	NA	NA	NA	NA	NA	NA	NA	NA	NA	NA	NA	NA	NA	NA	NA	NA	NA	NA	NA	NA
Stromal vascular fraction cell	CD34	NA	NA	NA	NA	NA	NA	NA	NA	NA	NA	NA	NA	NA	NA	NA	NA	NA	NA	NA	NA	NA	NA	NA	NA	NA	NA	NA	NA	NA	NA	NA	NA	NA	NA	NA	NA	NA	NA	NA	NA	NA	NA	NA	NA	NA	NA	NA	NA
Submandibular gland stem cell	CD34	NA	NA	NA	NA	NA	NA	NA	NA	NA	NA	NA	NA	NA	NA	NA	NA	NA	NA	NA	NA	NA	NA	NA	NA	NA	NA	NA	NA	NA	NA	NA	NA	NA	NA	NA	NA	NA	NA	NA	NA	NA	NA	NA	NA	NA	NA	NA	NA
Suppressive monocyte	CD11b	CD11c	CD123	CD14	CD15	CD16	CD33	CD66b	HLA-DR	ITGAM	ITGAX	IL3RA	FUT4	[FCGR3A	FCGR3B]	CEACAM8	HLA-DR family	NA	NA	NA	NA	NA	NA	NA	NA	NA	NA	NA	NA	NA	NA	NA	NA	NA	NA	NA	NA	NA	NA	NA	NA	NA	NA	NA	NA	NA	NA	NA	NA
Suppressor T cell	Leu-2a	CD8A	CD11b	CD4	CD62L	CD8	ITGAM	SELL	CD8A	NA	NA	NA	NA	NA	NA	NA	NA	NA	NA	NA	NA	NA	NA	NA	NA	NA	NA	NA	NA	NA	NA	NA	NA	NA	NA	NA	NA	NA	NA	NA	NA	NA	NA	NA	NA	NA	NA	NA	NA
Switched memory B cell	CD27	IgD	IgD family	CD19	CD27	NA	NA	NA	NA	NA	NA	NA	NA	NA	NA	NA	NA	NA	NA	NA	NA	NA	NA	NA	NA	NA	NA	NA	NA	NA	NA	NA	NA	NA	NA	NA	NA	NA	NA	NA	NA	NA	NA	NA	NA	NA	NA	NA	NA
Syncytiotrophoblast	CGA	CYP19A1	GH2	NA	NA	NA	NA	NA	NA	NA	NA	NA	NA	NA	NA	NA	NA	NA	NA	NA	NA	NA	NA	NA	NA	NA	NA	NA	NA	NA	NA	NA	NA	NA	NA	NA	NA	NA	NA	NA	NA	NA	NA	NA	NA	NA	NA	NA	NA
T cell	CD150	SLAMF1	CD3	[CD3D	CD3E	CD3G]	CCR7	CD127	CD25	CD27	CD272	CD28	CD3	CD4	CD45RA	CD45RO	CD62L	CD8	CTLA4	PD-1	TIM3	IL7R	IL2RA	BTLA	[CD3D	PTPRC	SELL	CD8A	PDCD1	HAVCR2	CD5	CD25	CD69	IL2RA	T-MICG	NA	CD4	CD8	CD8A	Dipeptidyl peptidase 4	DPP4	CD20	MS4A1	CD2	CD7	CD1	CD2	CD5	CD43
T helper cell	CD3	CD4	[CD3D	CD3E	CD3G]	CD42b	GP1BA	CD4	Leu-3a	CCR4	CCR6	BTLA	CD57	CXCR5	ICOS	PD-1	B3GAT1	PDCD1	Leu8	SELL	CD62L	CCR7	CD3D	CD40LG	IL7R	TRAC	TRA	CCR6	CD52	IL32	TRBC2	CCR10	CD10	CD103	CD126	CD127	CD140a	CD140b	CD161	CD165	CD178	CD183	CD185	CD193	CD194	CD195	CD196	CD198	CD1a
T helper1 (Th1) cell	CD3	CD4	IFN-gamma	[CD3D	CD3E	CD3G]	IFNG	IFN-gamma	IFNG	CXCR3	CCR6	CXCR3	CCR1	CCR5	CD119	CD183	CD195	CD26	CD94	IL-18R	LT-betaR	Tbet	TIM-3	TNF-alpha	TNF-beta	IFNGR1	DPP4	KLRD1	[IL18R1	IL18RAP]	LTBR	TBX21	HAVCR2	TNF	LTA	CD4	IL-12	IL-18	IL-2	IL-27	LT-alpha	Stat1	Stat6	T-bet	IL12RB2	IL18	IL2	IL27	STAT1
T helper17 (Th17) cell	CD3	CD4	IL17Ra	[CD3D	CD3E	CD3G]	IL17RA	CCR6	CD146	MCAM	CD161	KLRB1	IL-17	IL17A	CXCR3	CCL20	CCR6	IL-1	IL-17A	IL-17F	IL-21	IL-22	IL-23	IL-26	IL-6	ROR-alpha	ROR gamma T	STAT3	TGF-beta	TNF	[IL1B	IL1A]	IL17A	IL17F	IL21	IL22	IL23A	IL26	IL6	RORA	LRRC36	TGF-beta family	CD194	CD196	CD3	CD38	IL-1R	CCR4	[CD3D
T helper2 (Th2) cell	CD3	CD4	IL-4	[CD3D	CD3E	CD3G]	IL4	IL-4	IL4	CCR4	CCR6	CXCR3	CD30	TNFRSF8	CCR8	CD184	CD193	CD194	CD197	CD278	GATA3	TNF-RI	IL-10	IL-13	IL-1R	IL-5	IL-9	CXCR4	CCR3	CCR4	CCR7	ICOS	TNFRSF1A	IL10	IL13	IL1R1	IL5	IL9	Crth2	IL-2	IL-33	IL-6	STAT5	STAT6	PTGDR2	IL2	IL33	IL6	STAT5A
T helper9 (Th9) cell	CD4	GATA3	IL-10	IL-4	IL-9	STAT6	TGF-beta	IL10	IL4	IL9	TGF-beta family	CD3	CD4	IRF4	TCR alpha/beta	[CD3D	CD3E	CD3G]	[TRA	TRB]	NA	NA	NA	NA	NA	NA	NA	NA	NA	NA	NA	NA	NA	NA	NA	NA	NA	NA	NA	NA	NA	NA	NA	NA	NA	NA	NA	NA	NA
T1 (Transitional) B cell	CD10	CD19	CD45	IgD	IgM	MME	PTPRC	IgD family	CD40LG	NA	NA	NA	NA	NA	NA	NA	NA	NA	NA	NA	NA	NA	NA	NA	NA	NA	NA	NA	NA	NA	NA	NA	NA	NA	NA	NA	NA	NA	NA	NA	NA	NA	NA	NA	NA	NA	NA	NA	NA
T2 (Transitional) B cell	CD10	CD19	CD45	IgD	IgM	MME	PTPRC	IgD family	CD40LG	NA	NA	NA	NA	NA	NA	NA	NA	NA	NA	NA	NA	NA	NA	NA	NA	NA	NA	NA	NA	NA	NA	NA	NA	NA	NA	NA	NA	NA	NA	NA	NA	NA	NA	NA	NA	NA	NA	NA	NA
Testis somatic cell	THY1	NA	NA	NA	NA	NA	NA	NA	NA	NA	NA	NA	NA	NA	NA	NA	NA	NA	NA	NA	NA	NA	NA	NA	NA	NA	NA	NA	NA	NA	NA	NA	NA	NA	NA	NA	NA	NA	NA	NA	NA	NA	NA	NA	NA	NA	NA	NA	NA
Theca interna cell	CYP17	FBLN5	OGN	RAMP2	CYP17A1	NA	NA	NA	NA	NA	NA	NA	NA	NA	NA	NA	NA	NA	NA	NA	NA	NA	NA	NA	NA	NA	NA	NA	NA	NA	NA	NA	NA	NA	NA	NA	NA	NA	NA	NA	NA	NA	NA	NA	NA	NA	NA	NA	NA
Thecal cell	Aminopeptidase-N	ANPEP	NA	NA	NA	NA	NA	NA	NA	NA	NA	NA	NA	NA	NA	NA	NA	NA	NA	NA	NA	NA	NA	NA	NA	NA	NA	NA	NA	NA	NA	NA	NA	NA	NA	NA	NA	NA	NA	NA	NA	NA	NA	NA	NA	NA	NA	NA	NA
Thymic emigrant cell	CD31	CD45RA	CD62L	PECAM1	PTPRC	SELL	NA	NA	NA	NA	NA	NA	NA	NA	NA	NA	NA	NA	NA	NA	NA	NA	NA	NA	NA	NA	NA	NA	NA	NA	NA	NA	NA	NA	NA	NA	NA	NA	NA	NA	NA	NA	NA	NA	NA	NA	NA	NA	NA
Thymocyte	CD150	SLAMF1	NA	NA	NA	NA	NA	NA	NA	NA	NA	NA	NA	NA	NA	NA	NA	NA	NA	NA	NA	NA	NA	NA	NA	NA	NA	NA	NA	NA	NA	NA	NA	NA	NA	NA	NA	NA	NA	NA	NA	NA	NA	NA	NA	NA	NA	NA	NA
Transitional B cell	CD19	CD24	CD38	CD24	CD27	IgD	IgD family	CD10	CD19	CD45	IgM	MME	PTPRC	CD40LG	NA	NA	NA	NA	NA	NA	NA	NA	NA	NA	NA	NA	NA	NA	NA	NA	NA	NA	NA	NA	NA	NA	NA	NA	NA	NA	NA	NA	NA	NA	NA	NA	NA	NA	NA
Trophectoderm cell	ABCG2	ACTN1	ADAM15	ADK	ALPP	ANKRD6	ANXA6	ARHGAP23	ARHGEF26	ATP6V0A4	ATP6V1B1	ATP8B1	BASP1	C4BPB	CAST	CD24	CD53	CITED4	CLDN10	CLDN3	CLDN4	CYP26A1	DAB2	NA	NA	ELOVL6	EMP2	ENPEP	FABP3	FAM101B	FASN	FBXL18	FHL2	FOLR1	FRMD4B	GAB2	GALNT10	GATA2	GATA3	GLIPR2	GM2A	GPRC5A	GREB1L	GRHL2	GYLTL1B	HIP1	HSPB11	JDP2	KRT18
Trophoblast cell	CEACAM1	Laeverin	LVRN	Cytokeratin-7	KRT7	Vimentin	VIM	Cytokeratin	Cytokeratin family	NA	NA	NA	NA	NA	NA	NA	NA	NA	NA	NA	NA	NA	NA	NA	NA	NA	NA	NA	NA	NA	NA	NA	NA	NA	NA	NA	NA	NA	NA	NA	NA	NA	NA	NA	NA	NA	NA	NA	NA
Trophoblast stem cell	GATA3	HAND1	TROP2	TACSTD2	NA	NA	NA	NA	NA	NA	NA	NA	NA	NA	NA	NA	NA	NA	NA	NA	NA	NA	NA	NA	NA	NA	NA	NA	NA	NA	NA	NA	NA	NA	NA	NA	NA	NA	NA	NA	NA	NA	NA	NA	NA	NA	NA	NA	NA
Tuft progenitor cell	ARG2	CCL2	GSS	H1F0	HOXA5	IER3	NECAP1	TPM2	TUBA8	ZNF609	NA	NA	NA	NA	NA	NA	NA	NA	NA	NA	NA	NA	NA	NA	NA	NA	NA	NA	NA	NA	NA	NA	NA	NA	NA	NA	NA	NA	NA	NA	NA	NA	NA	NA	NA	NA	NA	NA	NA
Tumor endothelial cell	SBSN	NA	NA	NA	NA	NA	NA	NA	NA	NA	NA	NA	NA	NA	NA	NA	NA	NA	NA	NA	NA	NA	NA	NA	NA	NA	NA	NA	NA	NA	NA	NA	NA	NA	NA	NA	NA	NA	NA	NA	NA	NA	NA	NA	NA	NA	NA	NA	NA
Tumor-propagating cell	CD146	MCAM	NA	NA	NA	NA	NA	NA	NA	NA	NA	NA	NA	NA	NA	NA	NA	NA	NA	NA	NA	NA	NA	NA	NA	NA	NA	NA	NA	NA	NA	NA	NA	NA	NA	NA	NA	NA	NA	NA	NA	NA	NA	NA	NA	NA	NA	NA	NA
Type I pneumocyte	AQP5	E-cadherin	ZO-1	CDH1	TJP1	NA	NA	NA	NA	NA	NA	NA	NA	NA	NA	NA	NA	NA	NA	NA	NA	NA	NA	NA	NA	NA	NA	NA	NA	NA	NA	NA	NA	NA	NA	NA	NA	NA	NA	NA	NA	NA	NA	NA	NA	NA	NA	NA	NA
Type II pneumocyte	Alkaline phosphatase	ALPG	Pepsinogen C	PGC	CD44v6	CD44	MUC1	ABCA3	SLC34A2	NA	NA	NA	NA	NA	NA	NA	NA	NA	NA	NA	NA	NA	NA	NA	NA	NA	NA	NA	NA	NA	NA	NA	NA	NA	NA	NA	NA	NA	NA	NA	NA	NA	NA	NA	NA	NA	NA	NA	NA
Unrestricted somatic stem cell	CD105	CD166	CD34	CD44	CD73	CD90	ENG	ALCAM	NT5E	THY1	CD31	CD45	PECAM1	PTPRC	NA	NA	NA	NA	NA	NA	NA	NA	NA	NA	NA	NA	NA	NA	NA	NA	NA	NA	NA	NA	NA	NA	NA	NA	NA	NA	NA	NA	NA	NA	NA	NA	NA	NA	NA
Ureteric bud cell	CLDN6	LAMA1	NMU	NA	NA	NA	NA	NA	NA	NA	NA	NA	NA	NA	NA	NA	NA	NA	NA	NA	NA	NA	NA	NA	NA	NA	NA	NA	NA	NA	NA	NA	NA	NA	NA	NA	NA	NA	NA	NA	NA	NA	NA	NA	NA	NA	NA	NA	NA
Urine-derived stem cell	CD105	CD146	CD34	CD45	CD73	CD90	OCT3/4	STRO-1	ENG	MCAM	PTPRC	NT5E	THY1	POU5F1	NA	CD117	CD133	CD14	CD24	CD29	CD31	CD44	SSEA-4	KIT	PROM1	ITGB1	PECAM1	NA	NA	NA	NA	NA	NA	NA	NA	NA	NA	NA	NA	NA	NA	NA	NA	NA	NA	NA	NA	NA	NA
Urothelium cell	Pancytokeratin	Uroplakin III	Pancytokeratin family	UPK3A	UGP85	NA	DHRS2	KRT5	PVRL4	S100P	TP63	UPK1B	NECTIN4	NA	NA	NA	NA	NA	NA	NA	NA	NA	NA	NA	NA	NA	NA	NA	NA	NA	NA	NA	NA	NA	NA	NA	NA	NA	NA	NA	NA	NA	NA	NA	NA	NA	NA	NA	NA
Vaginal cell	Loricrin	Stratifin	LOR	SFN	NA	NA	NA	NA	NA	NA	NA	NA	NA	NA	NA	NA	NA	NA	NA	NA	NA	NA	NA	NA	NA	NA	NA	NA	NA	NA	NA	NA	NA	NA	NA	NA	NA	NA	NA	NA	NA	NA	NA	NA	NA	NA	NA	NA	NA
Vascular endothelial cell	CD34	CDH5	ICAM1	PLVAP	NA	NA	NA	NA	NA	NA	NA	NA	NA	NA	NA	NA	NA	NA	NA	NA	NA	NA	NA	NA	NA	NA	NA	NA	NA	NA	NA	NA	NA	NA	NA	NA	NA	NA	NA	NA	NA	NA	NA	NA	NA	NA	NA	NA	NA
Vascular progenitor cell	CD117	Ki67	KIT	MKI67	NA	NA	NA	NA	NA	NA	NA	NA	NA	NA	NA	NA	NA	NA	NA	NA	NA	NA	NA	NA	NA	NA	NA	NA	NA	NA	NA	NA	NA	NA	NA	NA	NA	NA	NA	NA	NA	NA	NA	NA	NA	NA	NA	NA	NA
Vascular smooth muscle cell	CD140b	PDGFRB	CNN1	MYH11	NA	NA	NA	NA	NA	NA	NA	NA	NA	NA	NA	NA	NA	NA	NA	NA	NA	NA	NA	NA	NA	NA	NA	NA	NA	NA	NA	NA	NA	NA	NA	NA	NA	NA	NA	NA	NA	NA	NA	NA	NA	NA	NA	NA	NA
Vascular stem cell	CD117	Ki67	KIT	MKI67	NA	NA	NA	NA	NA	NA	NA	NA	NA	NA	NA	NA	NA	NA	NA	NA	NA	NA	NA	NA	NA	NA	NA	NA	NA	NA	NA	NA	NA	NA	NA	NA	NA	NA	NA	NA	NA	NA	NA	NA	NA	NA	NA	NA	NA
Villous cytotrophoblast	PARP1	NA	NA	NA	NA	NA	NA	NA	NA	NA	NA	NA	NA	NA	NA	NA	NA	NA	NA	NA	NA	NA	NA	NA	NA	NA	NA	NA	NA	NA	NA	NA	NA	NA	NA	NA	NA	NA	NA	NA	NA	NA	NA	NA	NA	NA	NA	NA	NA
Villous stromal cell	NOV	CYR61	ECM1	Fibromodulin	FMOD	NA	NA	NA	NA	NA	NA	NA	NA	NA	NA	NA	NA	NA	NA	NA	NA	NA	NA	NA	NA	NA	NA	NA	NA	NA	NA	NA	NA	NA	NA	NA	NA	NA	NA	NA	NA	NA	NA	NA	NA	NA	NA	NA	NA
White blood cell	CD45	PTPRC	NA	NA	NA	NA	NA	NA	NA	NA	NA	NA	NA	NA	NA	NA	NA	NA	NA	NA	NA	NA	NA	NA	NA	NA	NA	NA	NA	NA	NA	NA	NA	NA	NA	NA	NA	NA	NA	NA	NA	NA	NA	NA	NA	NA	NA	NA	NA
Zymogenic chief cell	CD13	ANPEP	NA	NA	NA	NA	NA	NA	NA	NA	NA	NA	NA	NA	NA	NA	NA	NA	NA	NA	NA	NA	NA	NA	NA	NA	NA	NA	NA	NA	NA	NA	NA	NA	NA	NA	NA	NA	NA	NA	NA	NA	NA	NA	NA	NA	NA	NA	NA
[truncated: 4,854 more columns]
